# Supplementary material for: Understanding variations and influencing factors on length of stay for T2DM patients based on a multilevel model
Source: PLoS One. 2021 Mar 12;16(3):e0248157. doi: 10.1371/journal.pone.0248157 (PMC7954328; doi:10.1371/journal.pone.0248157)
Supplement: S1 File — (CSV) [file pone.0248157.s001.csv]

PatID	HospID	LOS	Doc	Nur	Doctor-to-nurse ratio	Number of beds	Number of bed turnovers	Daily visits per doctor	Hospital-grade	Medical insurance	Admission method	Gender	Age	Marriage	Operation	E11.1	E11.2	E11.3	E11.4	E11.5	CVDs	ABP	lnLOS
1	15	7	303	611	49.59	1131	48.6	4.3	2	2	2	1	74	1	0	0	0	0	0	0	1	0	1.95
2	13	8	338	392	86.22	1164	41	4	2	3	2	1	65	1	0	0	0	0	0	0	0	0	2.08
3	13	5	338	392	86.22	1164	41	4	2	0	2	1	56	1	0	0	0	0	0	0	0	0	1.61
4	15	8	303	611	49.59	1131	48.6	4.3	2	2	2	2	52	1	0	0	0	0	0	1	0	1	2.08
5	3	9	1111	1972	56.34	3066	36.5	5.6	3	0	2	1	71	1	0	0	0	0	1	0	1	0	2.2
6	3	10	1111	1972	56.34	3066	36.5	5.6	3	2	2	2	65	1	0	0	0	0	1	0	0	0	2.3
7	15	6	303	611	49.59	1131	48.6	4.3	2	2	2	2	64	1	0	0	0	0	0	0	1	0	1.79
8	15	10	303	611	49.59	1131	48.6	4.3	2	1	2	1	45	1	0	0	0	0	0	0	0	0	2.3
9	3	9	1111	1972	56.34	3066	36.5	5.6	3	3	2	2	70	1	0	0	0	1	0	0	0	0	2.2
10	3	5	1111	1972	56.34	3066	36.5	5.6	3	0	1	1	39	1	0	0	1	0	1	0	1	1	1.61
11	13	13	338	392	86.22	1164	41	4	2	0	2	1	45	1	0	0	0	0	0	0	0	1	2.56
12	13	7	338	392	86.22	1164	41	4	2	3	2	2	68	1	0	0	0	0	0	0	0	0	1.95
13	15	5	303	611	49.59	1131	48.6	4.3	2	2	2	2	64	1	0	0	0	0	0	0	0	0	1.61
14	15	7	303	611	49.59	1131	48.6	4.3	2	2	2	2	65	1	0	0	0	0	0	0	0	0	1.95
15	13	5	338	392	86.22	1164	41	4	2	3	2	1	54	1	0	0	0	0	0	0	0	1	1.61
16	15	10	303	611	49.59	1131	48.6	4.3	2	2	1	1	60	1	0	0	0	0	1	0	1	1	2.3
17	23	22	412	599	68.78	1600	25.5	3.9	3	1	2	2	63	1	0	0	0	0	0	0	1	0	3.09
18	23	7	412	599	68.78	1600	25.5	3.9	3	1	1	1	61	1	0	0	0	0	1	0	0	0	1.95
19	23	15	412	599	68.78	1600	25.5	3.9	3	2	2	1	40	1	0	0	0	0	1	0	0	0	2.71
20	23	13	412	599	68.78	1600	25.5	3.9	3	1	2	1	49	1	0	0	0	0	1	0	0	0	2.56
21	23	12	412	599	68.78	1600	25.5	3.9	3	1	2	1	65	1	0	0	1	0	0	0	0	1	2.48
22	23	10	412	599	68.78	1600	25.5	3.9	3	1	2	1	53	1	0	0	0	0	0	1	0	0	2.3
23	16	22	707	1350	52.37	1889	45.1	8.1	3	3	2	2	48	1	0	0	1	1	1	1	0	1	3.09
24	15	7	303	611	49.59	1131	48.6	4.3	2	2	2	2	72	1	0	0	0	0	0	0	1	1	1.95
25	23	11	412	599	68.78	1600	25.5	3.9	3	1	2	2	47	1	0	0	0	0	1	0	0	0	2.4
26	23	20	412	599	68.78	1600	25.5	3.9	3	1	2	1	29	1	0	0	0	0	0	0	0	0	3
27	23	14	412	599	68.78	1600	25.5	3.9	3	2	2	1	58	1	0	0	0	1	1	1	0	1	2.64
28	3	9	1111	1972	56.34	3066	36.5	5.6	3	0	2	1	62	1	1	0	0	1	0	0	1	0	2.2
29	23	11	412	599	68.78	1600	25.5	3.9	3	2	2	2	70	1	0	0	0	0	0	0	1	0	2.4
30	23	7	412	599	68.78	1600	25.5	3.9	3	2	2	2	63	1	0	0	0	0	0	0	0	0	1.95
31	23	12	412	599	68.78	1600	25.5	3.9	3	1	2	2	54	1	0	0	0	0	0	1	0	1	2.48
32	16	10	707	1350	52.37	1889	45.1	8.1	3	1	2	2	53	1	0	0	0	0	0	0	0	0	2.3
33	23	8	412	599	68.78	1600	25.5	3.9	3	0	1	1	65	1	0	0	1	0	1	0	0	0	2.08
34	23	8	412	599	68.78	1600	25.5	3.9	3	1	2	2	54	1	0	0	0	1	1	1	0	0	2.08
35	23	10	412	599	68.78	1600	25.5	3.9	3	2	2	2	57	1	0	0	0	0	1	0	0	1	2.3
36	23	9	412	599	68.78	1600	25.5	3.9	3	2	2	2	53	1	0	0	1	0	0	0	0	0	2.2
37	13	12	338	392	86.22	1164	41	4	2	3	2	1	42	1	0	0	0	0	0	0	0	0	2.48
38	23	5	412	599	68.78	1600	25.5	3.9	3	2	2	1	62	1	0	0	0	0	0	0	1	0	1.61
39	3	6	1111	1972	56.34	3066	36.5	5.6	3	1	2	2	25	1	0	0	0	0	0	0	0	0	1.79
40	16	7	707	1350	52.37	1889	45.1	8.1	3	0	1	1	54	1	0	0	0	0	1	0	0	1	1.95
41	23	9	412	599	68.78	1600	25.5	3.9	3	2	1	2	75	1	0	0	0	1	1	1	1	1	2.2
42	23	26	412	599	68.78	1600	25.5	3.9	3	1	2	1	63	1	0	0	0	1	0	1	0	0	3.26
43	16	7	707	1350	52.37	1889	45.1	8.1	3	1	2	2	58	1	0	0	0	0	0	0	0	0	1.95
44	23	9	412	599	68.78	1600	25.5	3.9	3	2	2	1	42	1	0	0	0	0	1	0	0	0	2.2
45	16	6	707	1350	52.37	1889	45.1	8.1	3	2	2	2	81	1	0	0	0	0	0	0	0	1	1.79
46	23	13	412	599	68.78	1600	25.5	3.9	3	1	2	1	70	1	0	0	0	0	1	0	0	1	2.56
47	16	16	707	1350	52.37	1889	45.1	8.1	3	0	2	1	65	1	0	0	1	1	1	0	0	0	2.77
48	23	13	412	599	68.78	1600	25.5	3.9	3	2	2	1	59	1	0	0	0	0	1	0	0	0	2.56
49	16	7	707	1350	52.37	1889	45.1	8.1	3	0	2	2	44	1	0	0	1	0	0	0	0	0	1.95
50	16	12	707	1350	52.37	1889	45.1	8.1	3	2	2	2	68	1	0	0	1	0	0	0	1	1	2.48
51	23	6	412	599	68.78	1600	25.5	3.9	3	1	2	1	32	1	0	0	0	0	1	0	0	0	1.79
52	23	8	412	599	68.78	1600	25.5	3.9	3	1	2	2	75	1	0	0	0	1	1	0	1	1	2.08
53	23	12	412	599	68.78	1600	25.5	3.9	3	1	2	1	47	1	0	0	0	0	1	0	0	1	2.48
54	23	10	412	599	68.78	1600	25.5	3.9	3	1	2	2	66	1	0	0	0	0	1	0	1	1	2.3
55	16	6	707	1350	52.37	1889	45.1	8.1	3	0	2	1	73	1	0	0	1	0	1	0	1	1	1.79
56	15	6	303	611	49.59	1131	48.6	4.3	2	2	2	2	51	1	0	0	0	0	0	0	0	1	1.79
57	23	15	412	599	68.78	1600	25.5	3.9	3	2	2	1	63	1	0	0	0	0	0	1	0	1	2.71
58	23	6	412	599	68.78	1600	25.5	3.9	3	1	2	1	53	1	0	0	0	0	0	0	1	0	1.79
59	23	7	412	599	68.78	1600	25.5	3.9	3	1	2	2	77	1	0	0	0	1	0	1	1	1	1.95
60	13	7	338	392	86.22	1164	41	4	2	3	2	1	30	1	0	0	0	0	0	0	0	0	1.95
61	16	8	707	1350	52.37	1889	45.1	8.1	3	0	2	1	63	1	0	0	0	1	1	0	0	1	2.08
62	13	4	338	392	86.22	1164	41	4	2	3	1	1	51	1	0	0	0	0	0	0	1	0	1.39
63	16	8	707	1350	52.37	1889	45.1	8.1	3	1	2	2	70	1	0	0	0	1	0	1	1	1	2.08
64	3	6	1111	1972	56.34	3066	36.5	5.6	3	2	2	2	59	1	1	0	1	0	0	0	0	0	1.79
65	16	12	707	1350	52.37	1889	45.1	8.1	3	0	2	1	46	1	0	0	1	0	0	0	0	0	2.48
66	16	9	707	1350	52.37	1889	45.1	8.1	3	0	2	2	61	1	0	0	0	0	0	0	0	0	2.2
67	15	9	303	611	49.59	1131	48.6	4.3	2	2	2	2	50	1	0	0	0	0	0	0	0	1	2.2
68	15	6	303	611	49.59	1131	48.6	4.3	2	2	2	2	59	1	0	0	0	0	0	0	0	1	1.79
69	15	10	303	611	49.59	1131	48.6	4.3	2	2	2	2	58	1	0	0	0	0	0	0	1	0	2.3
70	16	10	707	1350	52.37	1889	45.1	8.1	3	0	2	1	59	1	0	0	1	1	0	0	1	1	2.3
71	16	9	707	1350	52.37	1889	45.1	8.1	3	1	1	2	56	1	0	0	0	0	0	0	0	1	2.2
72	15	5	303	611	49.59	1131	48.6	4.3	2	2	2	2	54	1	0	0	0	0	0	1	1	0	1.61
73	15	2	303	611	49.59	1131	48.6	4.3	2	2	2	2	60	1	0	0	0	0	0	0	1	0	0.69
74	15	7	303	611	49.59	1131	48.6	4.3	2	2	2	2	74	1	0	0	0	0	0	0	1	0	1.95
75	15	6	303	611	49.59	1131	48.6	4.3	2	2	2	2	60	1	0	0	0	0	0	0	0	0	1.79
76	16	6	707	1350	52.37	1889	45.1	8.1	3	0	2	1	54	1	0	0	0	0	1	0	0	0	1.79
77	15	8	303	611	49.59	1131	48.6	4.3	2	3	2	2	69	1	1	0	1	0	0	0	1	0	2.08
78	15	1	303	611	49.59	1131	48.6	4.3	2	1	2	2	78	1	0	0	0	0	0	0	1	1	0
79	16	17	707	1350	52.37	1889	45.1	8.1	3	0	2	2	62	1	0	0	1	1	1	0	0	1	2.83
80	16	7	707	1350	52.37	1889	45.1	8.1	3	1	2	1	57	1	0	1	0	0	0	0	1	0	1.95
81	15	9	303	611	49.59	1131	48.6	4.3	2	2	2	1	52	1	0	0	0	0	0	0	0	0	2.2
82	15	4	303	611	49.59	1131	48.6	4.3	2	2	2	2	76	1	0	0	0	0	0	0	1	0	1.39
83	15	7	303	611	49.59	1131	48.6	4.3	2	2	2	2	53	1	0	0	0	0	0	0	1	0	1.95
84	15	6	303	611	49.59	1131	48.6	4.3	2	2	2	2	61	1	0	0	0	0	0	0	1	1	1.79
85	15	13	303	611	49.59	1131	48.6	4.3	2	2	2	2	66	1	0	0	0	0	0	0	1	1	2.56
86	15	6	303	611	49.59	1131	48.6	4.3	2	1	2	2	64	1	0	0	0	0	0	0	1	0	1.79
87	15	6	303	611	49.59	1131	48.6	4.3	2	2	2	2	54	1	0	0	0	0	0	0	0	0	1.79
88	15	5	303	611	49.59	1131	48.6	4.3	2	2	2	1	50	1	0	0	0	0	0	0	1	0	1.61
89	15	7	303	611	49.59	1131	48.6	4.3	2	2	2	2	47	1	0	0	0	0	0	0	0	1	1.95
90	20	6	771	1337	57.67	2578	35.3	10.2	3	1	2	1	57	1	0	0	0	1	1	1	1	1	1.79
91	15	12	303	611	49.59	1131	48.6	4.3	2	0	2	2	71	1	0	0	0	0	0	0	1	1	2.48
92	15	5	303	611	49.59	1131	48.6	4.3	2	2	2	2	74	1	0	0	0	0	0	0	1	0	1.61
93	15	8	303	611	49.59	1131	48.6	4.3	2	2	2	2	58	1	0	0	0	0	0	1	1	0	2.08
94	15	7	303	611	49.59	1131	48.6	4.3	2	2	2	1	69	1	0	0	0	0	0	0	1	0	1.95
95	15	15	303	611	49.59	1131	48.6	4.3	2	2	2	2	54	1	0	0	0	0	0	0	1	1	2.71
96	15	7	303	611	49.59	1131	48.6	4.3	2	2	2	2	54	1	0	0	0	0	0	1	0	1	1.95
97	15	13	303	611	49.59	1131	48.6	4.3	2	1	2	1	76	1	0	0	0	0	0	0	1	1	2.56
98	3	6	1111	1972	56.34	3066	36.5	5.6	3	0	2	2	68	1	0	0	0	0	1	0	0	0	1.79
99	3	13	1111	1972	56.34	3066	36.5	5.6	3	0	2	2	56	1	0	0	0	0	1	0	0	0	2.56
100	20	5	771	1337	57.67	2578	35.3	10.2	3	1	2	1	78	1	0	0	0	0	1	0	1	1	1.61
101	16	2	707	1350	52.37	1889	45.1	8.1	3	0	2	1	45	1	1	0	0	1	0	0	0	0	0.69
102	16	9	707	1350	52.37	1889	45.1	8.1	3	2	2	1	47	1	0	0	1	0	1	0	0	0	2.2
103	16	6	707	1350	52.37	1889	45.1	8.1	3	0	2	2	58	1	0	0	0	0	0	0	0	0	1.79
104	16	17	707	1350	52.37	1889	45.1	8.1	3	0	2	1	63	1	0	0	0	0	1	1	1	1	2.83
105	16	14	707	1350	52.37	1889	45.1	8.1	3	0	2	2	52	1	0	0	1	0	0	0	0	1	2.64
106	16	92	707	1350	52.37	1889	45.1	8.1	3	3	2	1	59	1	1	0	0	0	1	0	0	0	4.52
107	16	8	707	1350	52.37	1889	45.1	8.1	3	0	1	1	67	1	0	0	1	0	1	0	1	0	2.08
108	15	9	303	611	49.59	1131	48.6	4.3	2	1	2	1	55	1	0	0	0	0	0	0	1	0	2.2
109	23	14	412	599	68.78	1600	25.5	3.9	3	1	2	2	70	1	0	0	0	0	1	0	1	0	2.64
110	23	16	412	599	68.78	1600	25.5	3.9	3	1	2	1	82	1	0	0	0	0	1	0	1	1	2.77
111	16	11	707	1350	52.37	1889	45.1	8.1	3	0	2	2	71	1	0	0	0	0	1	0	1	0	2.4
112	16	8	707	1350	52.37	1889	45.1	8.1	3	2	2	2	80	1	0	0	1	1	1	1	1	1	2.08
113	16	9	707	1350	52.37	1889	45.1	8.1	3	2	2	1	39	1	0	0	0	1	1	1	0	1	2.2
114	23	12	412	599	68.78	1600	25.5	3.9	3	1	2	1	66	1	0	0	0	1	0	1	1	1	2.48
115	3	4	1111	1972	56.34	3066	36.5	5.6	3	2	2	1	54	1	0	0	0	0	0	0	0	0	1.39
116	23	10	412	599	68.78	1600	25.5	3.9	3	1	2	2	84	1	0	0	1	1	0	0	1	1	2.3
117	3	13	1111	1972	56.34	3066	36.5	5.6	3	1	2	1	73	1	0	0	0	1	1	0	1	1	2.56
118	16	18	707	1350	52.37	1889	45.1	8.1	3	0	1	2	68	1	1	0	0	0	1	0	1	0	2.89
119	23	12	412	599	68.78	1600	25.5	3.9	3	1	2	1	53	1	0	0	0	0	0	0	0	1	2.48
120	16	16	707	1350	52.37	1889	45.1	8.1	3	0	2	2	65	1	0	0	1	0	1	1	1	0	2.77
121	3	15	1111	1972	56.34	3066	36.5	5.6	3	2	2	1	55	1	0	0	1	0	0	0	1	1	2.71
122	3	6	1111	1972	56.34	3066	36.5	5.6	3	0	2	2	57	1	0	0	0	0	1	0	0	1	1.79
123	23	29	412	599	68.78	1600	25.5	3.9	3	1	2	1	69	1	0	0	0	0	1	0	0	0	3.37
124	3	8	1111	1972	56.34	3066	36.5	5.6	3	2	2	1	31	1	0	0	0	0	1	0	0	1	2.08
125	23	12	412	599	68.78	1600	25.5	3.9	3	1	2	1	64	1	0	0	0	1	1	0	0	0	2.48
126	23	9	412	599	68.78	1600	25.5	3.9	3	2	2	1	88	1	0	0	1	0	0	0	1	1	2.2
127	23	7	412	599	68.78	1600	25.5	3.9	3	1	2	2	45	1	0	0	0	0	1	0	0	0	1.95
128	3	2	1111	1972	56.34	3066	36.5	5.6	3	0	2	1	48	1	0	0	1	0	0	0	1	1	0.69
129	3	10	1111	1972	56.34	3066	36.5	5.6	3	0	2	1	59	1	0	0	0	1	0	0	1	0	2.3
130	15	3	303	611	49.59	1131	48.6	4.3	2	2	2	1	67	1	0	0	0	0	0	0	1	0	1.1
131	3	8	1111	1972	56.34	3066	36.5	5.6	3	2	2	1	59	1	0	0	1	0	0	0	0	1	2.08
132	15	3	303	611	49.59	1131	48.6	4.3	2	2	2	2	78	1	0	0	0	0	0	0	0	1	1.1
133	15	3	303	611	49.59	1131	48.6	4.3	2	2	2	2	66	1	0	0	0	0	0	0	1	1	1.1
134	15	9	303	611	49.59	1131	48.6	4.3	2	2	2	1	76	1	0	0	0	0	0	0	1	1	2.2
135	15	10	303	611	49.59	1131	48.6	4.3	2	2	1	1	51	1	0	0	0	0	0	0	0	0	2.3
136	23	11	412	599	68.78	1600	25.5	3.9	3	1	2	1	52	1	0	0	0	0	0	0	0	1	2.4
137	15	7	303	611	49.59	1131	48.6	4.3	2	2	2	2	54	1	0	0	0	0	0	0	1	0	1.95
138	23	11	412	599	68.78	1600	25.5	3.9	3	1	2	1	68	1	0	0	0	0	0	0	0	0	2.4
139	23	15	412	599	68.78	1600	25.5	3.9	3	2	2	2	85	1	0	0	1	1	0	0	1	1	2.71
140	37	4	283	496	57.06	708	54.6	2.7	2	3	1	2	81	1	0	0	0	0	0	0	1	1	1.39
141	37	10	283	496	57.06	708	54.6	2.7	2	3	1	2	75	1	0	0	0	0	0	0	0	0	2.3
142	20	9	771	1337	57.67	2578	35.3	10.2	3	2	2	2	71	1	0	0	1	0	0	0	0	0	2.2
143	3	11	1111	1972	56.34	3066	36.5	5.6	3	0	2	1	37	1	0	1	0	0	0	0	0	0	2.4
144	28	7	311	622	50	1200	31.2	4.6	3	0	2	1	52	1	0	0	0	0	0	1	1	0	1.95
145	16	11	707	1350	52.37	1889	45.1	8.1	3	0	2	1	60	1	0	0	1	0	0	0	0	0	2.4
146	3	8	1111	1972	56.34	3066	36.5	5.6	3	2	2	1	54	1	0	0	0	0	1	0	0	0	2.08
147	37	9	283	496	57.06	708	54.6	2.7	2	3	2	1	50	1	0	0	0	1	0	0	0	1	2.2
148	3	6	1111	1972	56.34	3066	36.5	5.6	3	2	2	2	85	1	0	0	1	0	0	0	1	1	1.79
149	20	7	771	1337	57.67	2578	35.3	10.2	3	1	2	1	58	1	0	0	0	0	0	0	0	0	1.95
150	37	7	283	496	57.06	708	54.6	2.7	2	3	2	2	74	1	0	0	0	1	0	0	1	1	1.95
151	16	4	707	1350	52.37	1889	45.1	8.1	3	2	2	1	78	1	0	0	0	1	0	1	1	1	1.39
152	16	3	707	1350	52.37	1889	45.1	8.1	3	0	2	1	64	1	0	0	0	0	1	1	0	0	1.1
153	3	7	1111	1972	56.34	3066	36.5	5.6	3	0	2	1	70	1	0	0	1	0	0	0	1	1	1.95
154	15	6	303	611	49.59	1131	48.6	4.3	2	2	2	2	50	1	0	0	0	0	0	0	1	0	1.79
155	16	6	707	1350	52.37	1889	45.1	8.1	3	0	2	2	67	1	0	0	0	0	0	1	1	1	1.79
156	16	10	707	1350	52.37	1889	45.1	8.1	3	1	2	2	79	1	0	0	1	0	1	0	0	1	2.3
157	16	8	707	1350	52.37	1889	45.1	8.1	3	0	2	1	48	1	0	0	1	1	1	0	0	1	2.08
158	16	19	707	1350	52.37	1889	45.1	8.1	3	0	2	1	65	1	1	0	1	0	0	0	0	1	2.94
159	16	9	707	1350	52.37	1889	45.1	8.1	3	0	2	1	61	1	0	0	0	1	0	0	0	1	2.2
160	16	8	707	1350	52.37	1889	45.1	8.1	3	0	2	2	54	1	0	0	0	0	0	0	1	1	2.08
161	3	4	1111	1972	56.34	3066	36.5	5.6	3	2	2	1	49	1	0	0	0	0	1	0	0	1	1.39
162	3	6	1111	1972	56.34	3066	36.5	5.6	3	2	2	1	32	1	0	0	0	0	1	0	0	0	1.79
163	3	6	1111	1972	56.34	3066	36.5	5.6	3	0	2	1	81	1	0	0	1	0	1	0	1	1	1.79
164	15	5	303	611	49.59	1131	48.6	4.3	2	2	2	2	69	1	0	0	0	0	0	0	1	1	1.61
165	20	7	771	1337	57.67	2578	35.3	10.2	3	3	2	2	22	1	0	0	0	0	0	0	0	0	1.95
166	15	10	303	611	49.59	1131	48.6	4.3	2	2	2	2	55	1	0	0	0	0	0	0	1	1	2.3
167	15	8	303	611	49.59	1131	48.6	4.3	2	2	2	2	39	1	0	0	0	0	0	0	0	0	2.08
168	15	7	303	611	49.59	1131	48.6	4.3	2	2	2	2	63	1	0	0	0	0	0	0	0	0	1.95
169	15	8	303	611	49.59	1131	48.6	4.3	2	1	2	1	35	1	0	0	0	0	1	0	0	0	2.08
170	15	2	303	611	49.59	1131	48.6	4.3	2	3	2	2	69	1	1	0	1	0	1	0	1	0	0.69
171	15	9	303	611	49.59	1131	48.6	4.3	2	2	2	2	55	1	0	0	0	0	0	0	0	0	2.2
172	15	7	303	611	49.59	1131	48.6	4.3	2	2	2	1	70	1	0	0	0	0	0	0	0	0	1.95
173	15	6	303	611	49.59	1131	48.6	4.3	2	2	2	2	72	1	0	0	0	0	0	0	0	0	1.79
174	15	11	303	611	49.59	1131	48.6	4.3	2	2	2	2	65	1	0	0	0	0	0	0	0	1	2.4
175	15	6	303	611	49.59	1131	48.6	4.3	2	1	2	1	73	1	0	0	0	0	0	0	0	0	1.79
176	15	4	303	611	49.59	1131	48.6	4.3	2	2	2	2	68	1	0	0	0	0	1	0	1	1	1.39
177	15	8	303	611	49.59	1131	48.6	4.3	2	2	2	1	68	1	0	0	0	0	0	0	1	1	2.08
178	15	8	303	611	49.59	1131	48.6	4.3	2	2	2	2	76	1	0	0	0	0	0	0	0	0	2.08
179	16	8	707	1350	52.37	1889	45.1	8.1	3	2	2	1	69	1	0	0	0	0	1	0	1	1	2.08
180	15	6	303	611	49.59	1131	48.6	4.3	2	2	2	2	62	1	0	0	0	0	0	0	1	1	1.79
181	16	9	707	1350	52.37	1889	45.1	8.1	3	0	2	1	54	1	0	0	0	0	0	0	0	0	2.2
182	3	4	1111	1972	56.34	3066	36.5	5.6	3	2	2	1	67	1	0	0	0	0	1	0	1	0	1.39
183	15	7	303	611	49.59	1131	48.6	4.3	2	2	2	2	67	1	0	0	0	0	0	0	1	0	1.95
184	15	9	303	611	49.59	1131	48.6	4.3	2	2	2	2	53	1	1	0	0	0	0	0	1	1	2.2
185	16	10	707	1350	52.37	1889	45.1	8.1	3	0	2	1	62	1	0	0	1	0	1	0	1	1	2.3
186	15	2	303	611	49.59	1131	48.6	4.3	2	2	2	2	68	1	0	0	0	0	0	0	0	1	0.69
187	16	9	707	1350	52.37	1889	45.1	8.1	3	0	2	2	71	1	1	0	1	0	1	0	1	1	2.2
188	15	8	303	611	49.59	1131	48.6	4.3	2	2	2	1	76	1	0	0	0	0	0	0	1	1	2.08
189	16	8	707	1350	52.37	1889	45.1	8.1	3	2	2	1	67	1	0	0	1	0	0	0	0	0	2.08
190	16	22	707	1350	52.37	1889	45.1	8.1	3	0	2	1	62	1	0	0	0	1	1	1	1	1	3.09
191	20	5	771	1337	57.67	2578	35.3	10.2	3	3	2	2	50	1	0	0	0	1	0	0	0	1	1.61
192	37	6	283	496	57.06	708	54.6	2.7	2	3	2	1	64	1	0	0	0	0	1	0	1	1	1.79
193	37	6	283	496	57.06	708	54.6	2.7	2	3	2	2	69	1	0	0	0	0	0	0	0	0	1.79
194	37	5	283	496	57.06	708	54.6	2.7	2	1	1	1	44	1	0	0	0	0	0	0	0	1	1.61
195	15	6	303	611	49.59	1131	48.6	4.3	2	2	2	1	39	1	0	0	0	0	0	0	0	0	1.79
196	37	6	283	496	57.06	708	54.6	2.7	2	3	1	1	36	1	0	1	0	0	0	0	0	0	1.79
197	16	8	707	1350	52.37	1889	45.1	8.1	3	2	2	1	37	2	0	1	0	0	0	0	0	1	2.08
198	3	8	1111	1972	56.34	3066	36.5	5.6	3	0	2	2	44	1	0	0	0	0	1	0	0	0	2.08
199	15	7	303	611	49.59	1131	48.6	4.3	2	2	2	2	52	1	0	0	0	0	0	0	0	0	1.95
200	3	12	1111	1972	56.34	3066	36.5	5.6	3	2	2	1	39	1	0	1	0	0	0	0	0	0	2.48
201	37	6	283	496	57.06	708	54.6	2.7	2	3	2	2	65	1	0	0	1	0	0	0	0	1	1.79
202	15	14	303	611	49.59	1131	48.6	4.3	2	1	2	1	62	1	0	0	0	0	0	0	1	1	2.64
203	16	6	707	1350	52.37	1889	45.1	8.1	3	2	2	1	57	1	1	0	0	0	1	0	0	0	1.79
204	15	6	303	611	49.59	1131	48.6	4.3	2	2	1	1	53	1	0	0	0	0	0	1	0	0	1.79
205	37	8	283	496	57.06	708	54.6	2.7	2	3	1	2	77	1	0	0	0	0	0	0	1	0	2.08
206	15	8	303	611	49.59	1131	48.6	4.3	2	2	2	2	53	1	0	0	0	0	0	0	0	1	2.08
207	15	8	303	611	49.59	1131	48.6	4.3	2	2	2	1	67	1	0	0	0	0	0	0	1	1	2.08
208	16	7	707	1350	52.37	1889	45.1	8.1	3	2	2	2	64	1	1	0	0	0	1	0	0	0	1.95
209	40	8	278	467	59.53	1000	29.6	4.9	3	2	2	2	72	1	0	0	0	0	1	0	0	0	2.08
210	40	17	278	467	59.53	1000	29.6	4.9	3	1	2	1	71	1	0	0	1	0	0	1	0	1	2.83
211	16	9	707	1350	52.37	1889	45.1	8.1	3	2	2	2	68	1	0	0	0	1	1	1	1	1	2.2
212	40	8	278	467	59.53	1000	29.6	4.9	3	2	2	1	61	1	0	0	0	0	1	0	1	0	2.08
213	40	21	278	467	59.53	1000	29.6	4.9	3	1	2	1	51	1	0	0	0	0	1	0	0	0	3.04
214	40	77	278	467	59.53	1000	29.6	4.9	3	1	2	1	37	1	1	0	1	1	0	0	1	1	4.34
215	16	11	707	1350	52.37	1889	45.1	8.1	3	0	2	1	59	1	0	0	0	1	1	0	1	0	2.4
216	40	16	278	467	59.53	1000	29.6	4.9	3	3	2	1	51	1	1	0	1	1	1	0	1	1	2.77
217	20	7	771	1337	57.67	2578	35.3	10.2	3	2	2	1	34	1	0	0	0	0	0	0	0	0	1.95
218	16	27	707	1350	52.37	1889	45.1	8.1	3	0	1	2	43	1	1	1	0	0	0	0	0	0	3.3
219	40	10	278	467	59.53	1000	29.6	4.9	3	1	2	1	80	1	0	0	1	0	0	0	1	1	2.3
220	16	12	707	1350	52.37	1889	45.1	8.1	3	0	2	2	69	1	0	0	1	0	0	0	1	1	2.48
221	16	8	707	1350	52.37	1889	45.1	8.1	3	0	2	1	56	1	0	0	1	0	0	0	0	1	2.08
222	16	8	707	1350	52.37	1889	45.1	8.1	3	3	2	1	48	1	0	0	0	1	1	1	0	1	2.08
223	40	7	278	467	59.53	1000	29.6	4.9	3	2	2	1	54	1	0	0	0	0	1	0	1	0	1.95
224	40	5	278	467	59.53	1000	29.6	4.9	3	1	2	1	40	1	0	0	0	0	1	0	1	0	1.61
225	16	25	707	1350	52.37	1889	45.1	8.1	3	2	2	1	33	1	0	0	1	0	1	1	0	0	3.22
226	16	8	707	1350	52.37	1889	45.1	8.1	3	2	2	1	53	1	0	0	1	0	1	0	0	0	2.08
227	16	15	707	1350	52.37	1889	45.1	8.1	3	0	2	2	68	1	1	0	0	0	1	0	1	0	2.71
228	16	9	707	1350	52.37	1889	45.1	8.1	3	1	1	2	83	1	0	0	1	0	0	1	0	1	2.2
229	16	6	707	1350	52.37	1889	45.1	8.1	3	3	2	1	50	1	0	0	0	0	1	0	0	0	1.79
230	16	10	707	1350	52.37	1889	45.1	8.1	3	2	1	2	73	1	0	0	1	0	1	0	0	1	2.3
231	16	13	707	1350	52.37	1889	45.1	8.1	3	2	2	2	72	1	0	0	1	1	1	0	0	1	2.56
232	37	7	283	496	57.06	708	54.6	2.7	2	3	2	1	50	1	0	0	0	0	1	1	1	0	1.95
233	16	8	707	1350	52.37	1889	45.1	8.1	3	0	2	2	59	1	0	0	0	0	0	0	1	0	2.08
234	37	9	283	496	57.06	708	54.6	2.7	2	3	2	2	62	1	0	0	0	0	1	0	0	0	2.2
235	16	16	707	1350	52.37	1889	45.1	8.1	3	2	2	1	65	1	1	0	1	1	1	1	0	0	2.77
236	16	10	707	1350	52.37	1889	45.1	8.1	3	0	2	2	52	1	0	0	1	1	1	1	0	0	2.3
237	16	15	707	1350	52.37	1889	45.1	8.1	3	0	2	1	61	1	0	0	0	0	1	0	0	1	2.71
238	16	18	707	1350	52.37	1889	45.1	8.1	3	1	2	2	64	1	0	0	1	0	1	1	1	1	2.89
239	16	10	707	1350	52.37	1889	45.1	8.1	3	0	2	1	54	1	0	0	0	0	1	0	0	0	2.3
240	3	12	1111	1972	56.34	3066	36.5	5.6	3	2	2	1	54	1	0	0	0	0	1	0	0	0	2.48
241	3	7	1111	1972	56.34	3066	36.5	5.6	3	0	2	2	61	1	0	0	0	0	0	0	0	0	1.95
242	40	7	278	467	59.53	1000	29.6	4.9	3	1	2	1	60	1	0	0	0	0	1	0	0	0	1.95
243	3	11	1111	1972	56.34	3066	36.5	5.6	3	2	2	1	54	1	1	0	1	0	0	0	1	1	2.4
244	40	28	278	467	59.53	1000	29.6	4.9	3	1	2	2	66	1	0	0	0	0	0	0	1	0	3.33
245	16	13	707	1350	52.37	1889	45.1	8.1	3	0	2	2	69	1	0	0	1	1	1	0	1	1	2.56
246	16	6	707	1350	52.37	1889	45.1	8.1	3	0	2	1	54	1	0	0	1	0	0	0	0	0	1.79
247	3	6	1111	1972	56.34	3066	36.5	5.6	3	2	2	1	45	1	0	0	0	0	1	0	0	0	1.79
248	16	6	707	1350	52.37	1889	45.1	8.1	3	2	2	1	47	2	0	0	1	0	1	0	0	0	1.79
249	16	8	707	1350	52.37	1889	45.1	8.1	3	0	2	2	61	1	0	0	0	0	0	0	0	0	2.08
250	16	6	707	1350	52.37	1889	45.1	8.1	3	0	1	1	43	1	0	0	0	0	0	0	0	0	1.79
251	40	10	278	467	59.53	1000	29.6	4.9	3	1	2	2	68	1	0	0	1	0	0	1	1	1	2.3
252	40	8	278	467	59.53	1000	29.6	4.9	3	1	2	1	68	1	0	0	0	0	1	1	1	1	2.08
253	40	11	278	467	59.53	1000	29.6	4.9	3	1	2	1	85	1	0	0	1	0	0	0	1	1	2.4
254	20	18	771	1337	57.67	2578	35.3	10.2	3	3	2	2	65	1	1	0	0	0	0	0	1	1	2.89
255	40	18	278	467	59.53	1000	29.6	4.9	3	1	2	1	62	1	0	0	1	1	0	0	1	1	2.89
256	40	17	278	467	59.53	1000	29.6	4.9	3	1	2	1	65	1	0	0	1	1	0	1	1	1	2.83
257	40	10	278	467	59.53	1000	29.6	4.9	3	1	2	1	80	1	0	0	1	0	0	0	0	1	2.3
258	40	10	278	467	59.53	1000	29.6	4.9	3	2	2	1	53	1	0	0	1	1	1	0	1	0	2.3
259	50	4	161	289	55.71	683	42	3.8	2	3	1	2	63	1	0	0	0	1	0	0	1	1	1.39
260	20	10	771	1337	57.67	2578	35.3	10.2	3	1	2	1	61	1	0	0	0	0	0	0	0	0	2.3
261	20	10	771	1337	57.67	2578	35.3	10.2	3	1	2	2	55	1	1	0	0	0	1	0	1	0	2.3
262	20	7	771	1337	57.67	2578	35.3	10.2	3	1	2	1	53	1	0	0	0	0	0	0	1	1	1.95
263	20	16	771	1337	57.67	2578	35.3	10.2	3	1	2	2	79	1	0	0	0	0	0	0	1	1	2.77
264	3	7	1111	1972	56.34	3066	36.5	5.6	3	0	2	2	64	1	0	0	0	0	1	0	0	0	1.95
265	3	7	1111	1972	56.34	3066	36.5	5.6	3	0	2	1	28	1	0	0	0	1	0	0	0	0	1.95
266	20	8	771	1337	57.67	2578	35.3	10.2	3	2	2	1	68	1	0	0	0	0	0	0	1	1	2.08
267	3	5	1111	1972	56.34	3066	36.5	5.6	3	0	2	2	65	1	0	0	0	0	1	0	0	1	1.61
268	3	10	1111	1972	56.34	3066	36.5	5.6	3	2	2	1	52	1	0	0	1	0	0	0	0	0	2.3
269	20	12	771	1337	57.67	2578	35.3	10.2	3	0	2	1	53	1	0	0	0	0	0	0	0	1	2.48
270	20	15	771	1337	57.67	2578	35.3	10.2	3	3	2	2	57	1	0	0	0	0	0	0	0	0	2.71
271	20	6	771	1337	57.67	2578	35.3	10.2	3	3	2	1	70	1	0	0	0	0	0	0	1	1	1.79
272	20	14	771	1337	57.67	2578	35.3	10.2	3	1	2	1	77	1	0	0	0	0	0	0	0	0	2.64
273	3	6	1111	1972	56.34	3066	36.5	5.6	3	0	2	1	48	1	0	0	1	0	0	0	0	1	1.79
274	44	6	396	663	59.73	1190	49.4	5.5	2	1	1	1	60	1	0	0	0	0	0	0	0	0	1.79
275	44	5	396	663	59.73	1190	49.4	5.5	2	2	2	2	62	1	0	0	0	0	0	0	0	0	1.61
276	44	9	396	663	59.73	1190	49.4	5.5	2	1	2	1	72	1	0	0	0	0	0	0	0	0	2.2
277	44	2	396	663	59.73	1190	49.4	5.5	2	2	2	1	59	1	0	0	0	0	0	0	0	0	0.69
278	44	5	396	663	59.73	1190	49.4	5.5	2	3	2	2	60	1	0	0	0	0	0	0	0	0	1.61
279	44	3	396	663	59.73	1190	49.4	5.5	2	0	2	2	78	1	0	0	0	0	0	0	0	0	1.1
280	44	3	396	663	59.73	1190	49.4	5.5	2	3	2	1	70	1	0	0	0	0	0	0	1	0	1.1
281	44	10	396	663	59.73	1190	49.4	5.5	2	3	1	1	79	1	0	0	0	0	1	0	1	0	2.3
282	44	4	396	663	59.73	1190	49.4	5.5	2	3	2	1	50	1	0	0	0	0	0	0	0	0	1.39
283	44	17	396	663	59.73	1190	49.4	5.5	2	2	2	1	69	2	0	0	0	0	0	0	0	0	2.83
284	44	24	396	663	59.73	1190	49.4	5.5	2	3	2	1	53	1	1	0	0	0	0	0	0	0	3.18
285	44	6	396	663	59.73	1190	49.4	5.5	2	2	2	1	45	1	0	0	0	0	0	0	0	0	1.79
286	44	8	396	663	59.73	1190	49.4	5.5	2	3	2	2	70	1	0	0	0	0	0	0	1	0	2.08
287	44	3	396	663	59.73	1190	49.4	5.5	2	2	1	1	68	1	0	0	0	0	0	0	0	0	1.1
288	44	8	396	663	59.73	1190	49.4	5.5	2	1	2	1	80	1	0	0	0	0	0	0	0	0	2.08
289	44	3	396	663	59.73	1190	49.4	5.5	2	2	1	2	48	1	0	0	0	0	0	0	1	0	1.1
290	44	4	396	663	59.73	1190	49.4	5.5	2	3	2	1	55	1	0	0	0	0	0	0	0	0	1.39
291	44	8	396	663	59.73	1190	49.4	5.5	2	3	1	2	81	1	0	0	1	0	0	0	1	0	2.08
292	44	7	396	663	59.73	1190	49.4	5.5	2	2	2	2	55	1	0	0	0	0	0	0	0	0	1.95
293	44	5	396	663	59.73	1190	49.4	5.5	2	3	2	1	45	1	0	0	0	0	0	0	0	0	1.61
294	44	6	396	663	59.73	1190	49.4	5.5	2	3	1	2	48	1	0	0	0	0	0	0	0	0	1.79
295	44	4	396	663	59.73	1190	49.4	5.5	2	2	2	2	78	1	0	0	0	0	0	0	0	0	1.39
296	44	8	396	663	59.73	1190	49.4	5.5	2	3	2	2	65	1	0	0	0	0	0	0	0	0	2.08
297	44	6	396	663	59.73	1190	49.4	5.5	2	1	2	1	82	1	0	0	0	0	0	0	0	0	1.79
298	44	2	396	663	59.73	1190	49.4	5.5	2	2	2	1	47	1	0	0	0	0	0	0	0	0	0.69
299	6	10	494	835	59.16	1800	27.6	4.2	3	0	2	1	55	1	0	0	1	0	0	1	1	1	2.3
300	6	9	494	835	59.16	1800	27.6	4.2	3	1	2	2	76	1	0	0	0	0	0	0	1	1	2.2
301	6	7	494	835	59.16	1800	27.6	4.2	3	2	2	2	63	1	0	0	1	0	1	1	0	0	1.95
302	6	9	494	835	59.16	1800	27.6	4.2	3	1	2	2	48	1	0	1	0	1	1	1	0	0	2.2
303	6	11	494	835	59.16	1800	27.6	4.2	3	1	2	2	57	1	0	1	1	1	1	0	0	0	2.4
304	6	9	494	835	59.16	1800	27.6	4.2	3	1	2	1	78	1	0	1	1	1	1	1	0	0	2.2
305	6	7	494	835	59.16	1800	27.6	4.2	3	1	2	1	71	1	0	1	0	0	1	1	0	1	1.95
306	6	15	494	835	59.16	1800	27.6	4.2	3	1	2	2	68	1	0	0	0	0	0	0	1	0	2.71
307	6	10	494	835	59.16	1800	27.6	4.2	3	1	2	1	52	1	0	0	0	0	0	0	0	0	2.3
308	6	8	494	835	59.16	1800	27.6	4.2	3	1	1	1	71	1	0	1	1	1	1	0	0	1	2.08
309	6	12	494	835	59.16	1800	27.6	4.2	3	1	2	1	72	1	0	0	0	1	0	1	0	0	2.48
310	6	13	494	835	59.16	1800	27.6	4.2	3	1	2	1	60	1	0	0	1	1	1	1	0	1	2.56
311	6	12	494	835	59.16	1800	27.6	4.2	3	1	2	2	55	1	0	0	1	1	1	1	0	0	2.48
312	6	6	494	835	59.16	1800	27.6	4.2	3	0	2	2	50	1	0	0	1	0	0	1	1	1	1.79
313	6	13	494	835	59.16	1800	27.6	4.2	3	0	1	2	59	1	0	0	1	0	0	1	0	0	2.56
314	6	16	494	835	59.16	1800	27.6	4.2	3	1	2	2	66	1	0	0	1	1	0	0	0	0	2.77
315	6	10	494	835	59.16	1800	27.6	4.2	3	1	2	2	67	1	0	1	1	1	1	1	0	1	2.3
316	6	5	494	835	59.16	1800	27.6	4.2	3	1	2	2	65	1	0	0	0	0	1	0	0	1	1.61
317	6	13	494	835	59.16	1800	27.6	4.2	3	1	2	2	62	1	0	1	0	1	1	1	1	0	2.56
318	6	7	494	835	59.16	1800	27.6	4.2	3	1	2	1	66	1	0	1	0	0	1	0	0	0	1.95
319	6	9	494	835	59.16	1800	27.6	4.2	3	0	1	2	24	1	0	1	0	0	0	0	0	0	2.2
320	6	6	494	835	59.16	1800	27.6	4.2	3	1	2	1	64	1	0	0	1	0	1	0	1	1	1.79
321	6	9	494	835	59.16	1800	27.6	4.2	3	1	2	1	57	1	0	0	0	0	0	1	1	1	2.2
322	6	10	494	835	59.16	1800	27.6	4.2	3	1	2	2	49	1	0	0	1	0	0	0	1	1	2.3
323	6	5	494	835	59.16	1800	27.6	4.2	3	1	2	1	29	1	0	0	0	0	0	0	0	0	1.61
324	6	11	494	835	59.16	1800	27.6	4.2	3	1	2	1	50	1	0	1	0	1	1	0	0	0	2.4
325	6	13	494	835	59.16	1800	27.6	4.2	3	1	2	1	66	1	0	0	0	1	0	1	0	0	2.56
326	6	11	494	835	59.16	1800	27.6	4.2	3	1	2	2	67	1	0	1	1	1	1	1	1	0	2.4
327	6	14	494	835	59.16	1800	27.6	4.2	3	1	2	2	63	1	0	1	1	0	1	1	0	0	2.64
328	6	10	494	835	59.16	1800	27.6	4.2	3	2	2	1	59	1	0	1	0	0	0	1	0	0	2.3
329	6	8	494	835	59.16	1800	27.6	4.2	3	1	2	2	51	1	0	0	0	1	0	1	0	0	2.08
330	6	11	494	835	59.16	1800	27.6	4.2	3	2	1	1	60	1	0	0	1	1	1	0	0	1	2.4
331	6	10	494	835	59.16	1800	27.6	4.2	3	2	2	1	66	1	0	1	1	0	1	1	0	0	2.3
332	6	14	494	835	59.16	1800	27.6	4.2	3	1	2	1	68	1	0	0	1	0	1	1	1	1	2.64
333	6	9	494	835	59.16	1800	27.6	4.2	3	1	2	2	69	1	0	0	0	1	0	1	0	1	2.2
334	6	13	494	835	59.16	1800	27.6	4.2	3	1	2	1	54	1	0	0	0	0	1	1	0	0	2.56
335	6	14	494	835	59.16	1800	27.6	4.2	3	0	2	1	64	1	0	0	0	0	1	1	1	1	2.64
336	6	12	494	835	59.16	1800	27.6	4.2	3	1	2	1	66	1	0	0	0	1	1	0	0	0	2.48
337	6	6	494	835	59.16	1800	27.6	4.2	3	1	2	1	58	1	0	0	0	1	0	1	0	1	1.79
338	6	9	494	835	59.16	1800	27.6	4.2	3	1	2	2	66	1	0	1	1	1	1	1	1	1	2.2
339	6	8	494	835	59.16	1800	27.6	4.2	3	2	2	2	55	1	0	0	0	1	0	1	0	0	2.08
340	6	6	494	835	59.16	1800	27.6	4.2	3	1	2	2	69	1	0	0	0	0	0	1	1	1	1.79
341	6	10	494	835	59.16	1800	27.6	4.2	3	1	2	2	58	1	0	0	0	0	0	0	1	1	2.3
342	6	11	494	835	59.16	1800	27.6	4.2	3	1	2	1	42	1	0	1	0	0	1	0	0	1	2.4
343	6	10	494	835	59.16	1800	27.6	4.2	3	0	2	1	71	1	0	0	0	0	1	1	1	1	2.3
344	6	8	494	835	59.16	1800	27.6	4.2	3	1	2	1	54	1	0	1	1	0	1	0	0	1	2.08
345	6	10	494	835	59.16	1800	27.6	4.2	3	1	2	2	89	1	0	0	0	0	0	0	1	1	2.3
346	6	5	494	835	59.16	1800	27.6	4.2	3	0	2	2	58	1	0	0	0	1	1	0	0	0	1.61
347	6	12	494	835	59.16	1800	27.6	4.2	3	1	2	2	69	1	0	1	0	1	1	0	1	0	2.48
348	6	9	494	835	59.16	1800	27.6	4.2	3	1	2	2	80	1	0	0	1	0	1	1	0	1	2.2
349	6	6	494	835	59.16	1800	27.6	4.2	3	1	1	1	54	1	0	0	1	0	1	0	0	1	1.79
350	6	11	494	835	59.16	1800	27.6	4.2	3	2	2	1	61	1	0	0	1	0	0	0	1	0	2.4
351	6	11	494	835	59.16	1800	27.6	4.2	3	2	2	1	57	1	0	0	0	0	0	0	0	0	2.4
352	6	6	494	835	59.16	1800	27.6	4.2	3	1	2	2	68	1	0	1	0	1	1	0	0	1	1.79
353	6	9	494	835	59.16	1800	27.6	4.2	3	1	2	2	66	1	0	1	0	1	1	0	0	1	2.2
354	6	4	494	835	59.16	1800	27.6	4.2	3	3	2	2	73	1	0	0	0	0	0	0	1	0	1.39
355	6	9	494	835	59.16	1800	27.6	4.2	3	1	2	2	57	1	0	0	1	1	1	0	0	0	2.2
356	6	9	494	835	59.16	1800	27.6	4.2	3	1	1	1	62	1	0	1	1	0	1	1	0	0	2.2
357	6	7	494	835	59.16	1800	27.6	4.2	3	1	2	2	54	1	0	0	1	1	1	1	0	0	1.95
358	6	8	494	835	59.16	1800	27.6	4.2	3	1	2	2	65	1	0	0	0	1	0	1	0	0	2.08
359	6	7	494	835	59.16	1800	27.6	4.2	3	0	2	2	61	1	0	0	0	0	0	0	1	0	1.95
360	6	5	494	835	59.16	1800	27.6	4.2	3	1	2	1	59	1	0	0	0	0	0	0	0	0	1.61
361	6	8	494	835	59.16	1800	27.6	4.2	3	1	2	1	55	1	0	1	0	0	1	1	0	1	2.08
362	6	9	494	835	59.16	1800	27.6	4.2	3	2	2	2	63	1	0	0	0	0	1	1	1	1	2.2
363	6	6	494	835	59.16	1800	27.6	4.2	3	1	2	2	65	1	0	0	0	1	0	1	0	1	1.79
364	6	8	494	835	59.16	1800	27.6	4.2	3	1	2	2	67	1	0	1	1	0	1	1	1	0	2.08
365	6	11	494	835	59.16	1800	27.6	4.2	3	1	2	2	58	1	0	0	1	1	0	1	1	1	2.4
366	6	6	494	835	59.16	1800	27.6	4.2	3	1	2	1	65	1	0	0	0	1	0	0	1	1	1.79
367	6	11	494	835	59.16	1800	27.6	4.2	3	1	2	1	65	1	0	0	0	1	1	1	0	0	2.4
368	6	6	494	835	59.16	1800	27.6	4.2	3	1	2	2	64	1	0	0	1	1	1	1	0	1	1.79
369	6	11	494	835	59.16	1800	27.6	4.2	3	1	2	1	34	1	0	0	1	1	1	1	0	0	2.4
370	6	7	494	835	59.16	1800	27.6	4.2	3	1	2	1	57	1	0	0	0	1	0	0	0	1	1.95
371	6	8	494	835	59.16	1800	27.6	4.2	3	2	2	2	65	1	0	0	1	1	0	1	1	0	2.08
372	6	8	494	835	59.16	1800	27.6	4.2	3	1	2	2	70	1	0	0	0	1	0	1	1	1	2.08
373	6	9	494	835	59.16	1800	27.6	4.2	3	2	2	1	67	1	0	0	0	1	0	1	0	1	2.2
374	6	9	494	835	59.16	1800	27.6	4.2	3	1	2	2	70	1	0	1	1	1	1	1	0	1	2.2
375	6	15	494	835	59.16	1800	27.6	4.2	3	1	2	2	68	1	0	0	1	1	0	1	1	0	2.71
376	6	11	494	835	59.16	1800	27.6	4.2	3	0	2	2	67	1	0	0	1	1	1	1	1	0	2.4
377	6	10	494	835	59.16	1800	27.6	4.2	3	1	2	1	27	2	0	0	0	1	1	0	0	0	2.3
378	6	10	494	835	59.16	1800	27.6	4.2	3	1	2	1	54	1	0	0	1	0	1	1	0	0	2.3
379	6	8	494	835	59.16	1800	27.6	4.2	3	1	2	2	78	1	0	0	1	1	1	1	0	1	2.08
380	6	7	494	835	59.16	1800	27.6	4.2	3	0	2	1	72	1	0	0	0	0	1	1	1	1	1.95
381	6	11	494	835	59.16	1800	27.6	4.2	3	1	2	1	67	1	0	0	0	1	1	1	1	0	2.4
382	6	8	494	835	59.16	1800	27.6	4.2	3	1	2	2	47	1	0	0	0	0	0	0	0	1	2.08
383	6	17	494	835	59.16	1800	27.6	4.2	3	1	1	1	78	1	0	1	0	1	1	1	0	0	2.83
384	6	6	494	835	59.16	1800	27.6	4.2	3	1	2	1	41	1	0	0	0	1	0	0	0	1	1.79
385	6	8	494	835	59.16	1800	27.6	4.2	3	1	2	1	69	1	0	0	1	0	0	1	0	1	2.08
386	6	5	494	835	59.16	1800	27.6	4.2	3	1	2	1	47	1	0	0	1	0	0	0	0	1	1.61
387	6	13	494	835	59.16	1800	27.6	4.2	3	1	2	1	57	1	0	0	0	0	1	1	1	0	2.56
388	6	9	494	835	59.16	1800	27.6	4.2	3	1	2	2	55	1	0	0	1	0	1	1	0	1	2.2
389	6	8	494	835	59.16	1800	27.6	4.2	3	1	2	2	51	1	0	0	0	0	0	0	0	1	2.08
390	6	7	494	835	59.16	1800	27.6	4.2	3	2	1	2	71	1	0	0	1	1	1	0	1	1	1.95
391	47	7	279	465	60	1250	38.9	4.6	2	3	2	2	59	1	0	0	0	0	0	0	0	0	1.95
392	47	8	279	465	60	1250	38.9	4.6	2	3	2	2	71	1	0	0	0	0	0	0	1	0	2.08
393	47	21	279	465	60	1250	38.9	4.6	2	3	2	1	60	1	0	0	0	0	0	0	0	0	3.04
394	47	5	279	465	60	1250	38.9	4.6	2	3	2	1	43	1	0	0	0	0	0	0	0	0	1.61
395	47	10	279	465	60	1250	38.9	4.6	2	3	2	2	60	1	0	0	0	0	0	0	0	0	2.3
396	47	8	279	465	60	1250	38.9	4.6	2	3	2	2	60	1	0	0	0	0	0	0	0	0	2.08
397	47	5	279	465	60	1250	38.9	4.6	2	3	2	1	50	1	0	0	0	0	0	0	0	0	1.61
398	47	6	279	465	60	1250	38.9	4.6	2	3	2	2	54	1	0	0	0	0	0	0	0	0	1.79
399	47	9	279	465	60	1250	38.9	4.6	2	3	2	2	66	1	0	0	0	0	0	0	0	0	2.2
400	47	10	279	465	60	1250	38.9	4.6	2	3	2	2	78	1	0	0	0	0	0	0	1	0	2.3
401	47	1	279	465	60	1250	38.9	4.6	2	3	2	2	54	1	0	0	0	0	0	0	0	0	0
402	47	6	279	465	60	1250	38.9	4.6	2	3	2	2	63	1	0	0	0	0	0	0	0	0	1.79
403	47	10	279	465	60	1250	38.9	4.6	2	3	2	2	51	1	0	0	0	0	0	0	0	0	2.3
404	47	8	279	465	60	1250	38.9	4.6	2	3	2	1	50	1	0	0	0	0	0	0	0	0	2.08
405	47	5	279	465	60	1250	38.9	4.6	2	3	2	2	49	1	0	0	0	0	0	0	0	0	1.61
406	47	7	279	465	60	1250	38.9	4.6	2	3	2	2	52	1	0	0	0	0	0	0	0	1	1.95
407	47	9	279	465	60	1250	38.9	4.6	2	3	2	1	39	1	0	0	0	0	0	0	0	0	2.2
408	47	4	279	465	60	1250	38.9	4.6	2	3	2	2	56	1	0	0	0	0	0	0	0	0	1.39
409	47	20	279	465	60	1250	38.9	4.6	2	3	2	1	63	1	0	0	0	0	0	0	0	1	3
410	47	6	279	465	60	1250	38.9	4.6	2	3	2	2	39	1	0	0	0	0	0	0	0	0	1.79
411	47	15	279	465	60	1250	38.9	4.6	2	3	2	1	77	1	0	0	0	0	0	0	0	0	2.71
412	47	4	279	465	60	1250	38.9	4.6	2	3	2	2	58	1	0	0	0	0	0	0	0	0	1.39
413	47	1	279	465	60	1250	38.9	4.6	2	3	2	1	48	1	0	0	0	0	0	0	0	0	0
414	47	12	279	465	60	1250	38.9	4.6	2	3	2	1	30	2	0	0	0	0	0	0	0	0	2.48
415	47	11	279	465	60	1250	38.9	4.6	2	3	2	2	51	1	0	0	0	0	0	0	0	0	2.4
416	47	5	279	465	60	1250	38.9	4.6	2	3	2	1	47	1	0	0	0	0	0	0	0	0	1.61
417	47	10	279	465	60	1250	38.9	4.6	2	3	2	1	45	1	0	0	0	0	0	0	0	0	2.3
418	47	8	279	465	60	1250	38.9	4.6	2	3	2	1	76	1	0	0	0	0	0	0	1	1	2.08
419	47	12	279	465	60	1250	38.9	4.6	2	3	2	2	66	1	0	0	0	0	0	0	1	1	2.48
420	47	7	279	465	60	1250	38.9	4.6	2	3	2	1	58	1	0	0	0	0	0	0	0	0	1.95
421	47	13	279	465	60	1250	38.9	4.6	2	3	2	1	49	1	0	0	0	0	0	0	0	0	2.56
422	47	8	279	465	60	1250	38.9	4.6	2	3	2	2	57	1	0	0	0	0	0	0	0	0	2.08
423	47	17	279	465	60	1250	38.9	4.6	2	3	2	1	72	1	0	0	0	0	0	0	0	0	2.83
424	47	7	279	465	60	1250	38.9	4.6	2	3	2	2	53	1	0	0	0	0	0	0	0	0	1.95
425	47	7	279	465	60	1250	38.9	4.6	2	3	2	1	84	1	0	0	0	0	0	0	0	0	1.95
426	47	4	279	465	60	1250	38.9	4.6	2	3	2	1	51	1	0	0	0	0	0	0	0	0	1.39
427	47	6	279	465	60	1250	38.9	4.6	2	3	1	1	72	1	0	0	0	0	0	0	0	1	1.79
428	47	6	279	465	60	1250	38.9	4.6	2	3	2	2	64	1	0	0	0	0	0	0	0	0	1.79
429	47	6	279	465	60	1250	38.9	4.6	2	3	2	1	49	1	0	0	0	0	0	0	0	0	1.79
430	47	16	279	465	60	1250	38.9	4.6	2	3	2	2	70	1	0	0	0	0	0	0	0	0	2.77
431	47	9	279	465	60	1250	38.9	4.6	2	3	2	2	65	1	0	0	0	0	0	0	0	0	2.2
432	35	15	422	620	68.06	1099	47.2	6.9	3	3	2	1	47	1	0	0	0	0	0	0	0	0	2.71
433	35	5	422	620	68.06	1099	47.2	6.9	3	3	2	2	66	1	0	0	0	0	0	0	1	0	1.61
434	35	15	422	620	68.06	1099	47.2	6.9	3	3	2	1	64	1	0	0	1	0	0	0	1	0	2.71
435	35	20	422	620	68.06	1099	47.2	6.9	3	3	2	2	73	1	0	0	0	0	0	0	1	0	3
436	35	12	422	620	68.06	1099	47.2	6.9	3	3	2	2	68	1	0	0	1	0	0	0	1	1	2.48
437	4	7	1363	2575	52.93	3133	44.1	8.7	3	3	2	1	55	1	0	0	0	0	1	1	1	0	1.95
438	4	13	1363	2575	52.93	3133	44.1	8.7	3	3	2	1	67	1	0	0	1	1	0	0	1	1	2.56
439	4	16	1363	2575	52.93	3133	44.1	8.7	3	2	2	2	66	1	0	0	0	0	0	0	0	0	2.77
440	4	13	1363	2575	52.93	3133	44.1	8.7	3	0	2	1	50	1	0	0	0	1	1	0	0	0	2.56
441	4	7	1363	2575	52.93	3133	44.1	8.7	3	0	2	1	55	1	0	0	1	1	0	0	0	1	1.95
442	4	8	1363	2575	52.93	3133	44.1	8.7	3	0	2	1	65	1	0	0	1	1	0	0	0	1	2.08
443	4	9	1363	2575	52.93	3133	44.1	8.7	3	1	1	1	44	1	0	0	1	0	1	1	0	0	2.2
444	4	6	1363	2575	52.93	3133	44.1	8.7	3	2	2	1	51	1	0	0	1	1	1	0	1	0	1.79
445	4	12	1363	2575	52.93	3133	44.1	8.7	3	1	2	1	33	1	0	0	1	0	0	0	0	1	2.48
446	4	10	1363	2575	52.93	3133	44.1	8.7	3	1	2	1	48	1	1	0	1	0	0	0	1	0	2.3
447	4	7	1363	2575	52.93	3133	44.1	8.7	3	1	2	1	49	1	1	0	0	1	1	0	0	0	1.95
448	4	9	1363	2575	52.93	3133	44.1	8.7	3	2	2	2	61	1	0	0	0	0	0	0	1	0	2.2
449	4	8	1363	2575	52.93	3133	44.1	8.7	3	1	2	1	61	1	0	0	0	0	1	0	1	0	2.08
450	4	10	1363	2575	52.93	3133	44.1	8.7	3	1	2	1	52	1	0	0	0	1	0	0	1	0	2.3
451	20	12	771	1337	57.67	2578	35.3	10.2	3	1	2	1	61	1	0	0	0	1	0	0	0	0	2.48
452	20	6	771	1337	57.67	2578	35.3	10.2	3	1	2	1	65	1	0	0	0	0	0	0	0	0	1.79
453	20	12	771	1337	57.67	2578	35.3	10.2	3	0	2	1	33	1	0	1	0	0	0	0	0	0	2.48
454	40	6	278	467	59.53	1000	29.6	4.9	3	3	2	2	59	1	0	0	0	0	0	0	1	0	1.79
455	40	22	278	467	59.53	1000	29.6	4.9	3	1	2	2	71	1	0	0	0	0	0	0	0	0	3.09
456	20	5	771	1337	57.67	2578	35.3	10.2	3	3	2	1	19	1	0	1	0	0	0	0	0	1	1.61
457	20	6	771	1337	57.67	2578	35.3	10.2	3	3	2	2	67	1	0	0	0	1	0	0	0	0	1.79
458	20	9	771	1337	57.67	2578	35.3	10.2	3	3	2	2	72	1	0	0	0	0	0	0	1	1	2.2
459	3	6	1111	1972	56.34	3066	36.5	5.6	3	2	2	1	74	1	0	0	0	0	1	0	1	0	1.79
460	50	6	161	289	55.71	683	42	3.8	2	1	1	1	75	1	0	0	1	0	0	0	1	1	1.79
461	13	11	338	392	86.22	1164	41	4	2	3	2	1	63	1	0	0	0	0	0	0	0	0	2.4
462	20	13	771	1337	57.67	2578	35.3	10.2	3	2	2	1	81	1	0	0	1	0	1	1	0	1	2.56
463	13	4	338	392	86.22	1164	41	4	2	3	2	1	42	1	0	0	0	0	0	0	0	0	1.39
464	50	8	161	289	55.71	683	42	3.8	2	3	1	2	63	1	0	0	0	0	0	0	0	0	2.08
465	50	13	161	289	55.71	683	42	3.8	2	1	1	2	72	1	0	0	0	0	1	0	1	1	2.56
466	50	6	161	289	55.71	683	42	3.8	2	3	1	1	51	1	0	0	1	0	0	0	0	1	1.79
467	50	11	161	289	55.71	683	42	3.8	2	0	1	1	62	2	0	0	1	0	0	0	1	1	2.4
468	13	11	338	392	86.22	1164	41	4	2	3	2	1	48	1	0	0	0	0	0	0	1	0	2.4
469	50	6	161	289	55.71	683	42	3.8	2	0	1	2	45	1	0	0	0	0	0	0	1	1	1.79
470	13	12	338	392	86.22	1164	41	4	2	3	2	1	61	1	0	0	0	0	0	0	0	1	2.48
471	13	8	338	392	86.22	1164	41	4	2	0	2	1	59	1	0	0	0	0	0	0	0	1	2.08
472	50	7	161	289	55.71	683	42	3.8	2	3	1	2	49	1	0	0	0	1	0	0	0	0	1.95
473	20	7	771	1337	57.67	2578	35.3	10.2	3	1	2	1	71	1	0	0	0	0	0	0	1	1	1.95
474	40	13	278	467	59.53	1000	29.6	4.9	3	1	2	1	59	1	0	0	0	0	1	0	0	0	2.56
475	20	10	771	1337	57.67	2578	35.3	10.2	3	2	2	1	33	1	0	0	0	0	0	0	0	0	2.3
476	20	6	771	1337	57.67	2578	35.3	10.2	3	1	2	2	66	1	0	0	0	0	0	0	1	1	1.79
477	20	4	771	1337	57.67	2578	35.3	10.2	3	3	2	1	72	1	0	0	0	0	0	0	0	0	1.39
478	20	8	771	1337	57.67	2578	35.3	10.2	3	1	2	1	50	1	0	0	0	1	0	0	0	0	2.08
479	20	6	771	1337	57.67	2578	35.3	10.2	3	1	2	1	65	1	0	0	0	0	0	0	0	0	1.79
480	3	9	1111	1972	56.34	3066	36.5	5.6	3	0	2	2	48	1	0	0	1	0	1	0	0	1	2.2
481	3	19	1111	1972	56.34	3066	36.5	5.6	3	0	2	2	78	1	0	0	1	0	1	0	1	0	2.94
482	20	7	771	1337	57.67	2578	35.3	10.2	3	1	2	1	54	1	0	0	0	0	0	0	0	1	1.95
483	20	8	771	1337	57.67	2578	35.3	10.2	3	2	2	2	63	1	0	0	0	0	0	0	1	1	2.08
484	50	10	161	289	55.71	683	42	3.8	2	1	1	2	76	1	0	0	0	0	0	0	1	0	2.3
485	20	10	771	1337	57.67	2578	35.3	10.2	3	2	2	1	66	1	0	0	0	0	1	0	1	1	2.3
486	3	11	1111	1972	56.34	3066	36.5	5.6	3	0	2	1	55	1	0	0	1	1	0	0	0	0	2.4
487	3	13	1111	1972	56.34	3066	36.5	5.6	3	2	2	1	53	1	0	0	0	1	0	0	0	1	2.56
488	50	9	161	289	55.71	683	42	3.8	2	1	1	2	58	1	0	0	0	0	1	0	1	0	2.2
489	20	6	771	1337	57.67	2578	35.3	10.2	3	1	2	1	54	1	1	0	0	0	0	0	0	1	1.79
490	50	10	161	289	55.71	683	42	3.8	2	3	1	2	53	1	0	0	0	1	0	0	1	1	2.3
491	3	9	1111	1972	56.34	3066	36.5	5.6	3	0	2	2	77	1	0	0	1	0	0	0	1	1	2.2
492	20	26	771	1337	57.67	2578	35.3	10.2	3	3	2	1	41	1	0	0	0	0	0	1	0	0	3.26
493	20	6	771	1337	57.67	2578	35.3	10.2	3	3	2	2	75	1	0	0	0	0	0	0	0	1	1.79
494	40	8	278	467	59.53	1000	29.6	4.9	3	1	2	1	54	1	0	0	0	0	1	1	0	1	2.08
495	20	8	771	1337	57.67	2578	35.3	10.2	3	2	2	1	46	1	1	0	1	0	0	0	0	1	2.08
496	40	10	278	467	59.53	1000	29.6	4.9	3	1	2	2	63	1	0	0	0	0	1	0	0	0	2.3
497	20	5	771	1337	57.67	2578	35.3	10.2	3	3	2	2	50	1	0	0	0	0	0	0	0	0	1.61
498	40	13	278	467	59.53	1000	29.6	4.9	3	1	2	2	65	1	0	0	0	1	0	1	0	0	2.56
499	40	9	278	467	59.53	1000	29.6	4.9	3	1	2	2	53	1	0	0	0	1	0	0	1	0	2.2
500	40	22	278	467	59.53	1000	29.6	4.9	3	1	2	1	66	1	0	0	0	0	1	0	1	0	3.09
501	20	7	771	1337	57.67	2578	35.3	10.2	3	3	2	2	56	1	0	0	0	1	0	0	0	1	1.95
502	50	11	161	289	55.71	683	42	3.8	2	3	1	1	26	1	0	0	0	0	0	0	0	0	2.4
503	3	8	1111	1972	56.34	3066	36.5	5.6	3	2	2	2	64	1	0	0	0	0	0	0	0	0	2.08
504	50	10	161	289	55.71	683	42	3.8	2	3	1	2	55	1	0	0	0	0	0	0	1	0	2.3
505	50	9	161	289	55.71	683	42	3.8	2	3	1	2	68	1	0	0	1	0	0	0	0	1	2.2
506	50	11	161	289	55.71	683	42	3.8	2	1	1	1	50	1	0	1	0	0	0	0	0	0	2.4
507	50	14	161	289	55.71	683	42	3.8	2	3	1	1	49	1	1	0	0	0	0	0	0	0	2.64
508	50	1	161	289	55.71	683	42	3.8	2	1	1	1	65	1	0	0	1	0	0	0	1	0	0
509	50	8	161	289	55.71	683	42	3.8	2	3	1	1	62	2	0	0	0	0	0	0	1	1	2.08
510	40	7	278	467	59.53	1000	29.6	4.9	3	1	2	1	62	1	0	0	1	1	0	0	0	0	1.95
511	50	20	161	289	55.71	683	42	3.8	2	0	1	1	72	2	0	0	1	0	0	0	1	1	3
512	50	10	161	289	55.71	683	42	3.8	2	3	1	1	60	1	0	0	1	0	0	0	1	0	2.3
513	50	14	161	289	55.71	683	42	3.8	2	3	2	1	69	1	0	0	0	0	0	0	0	1	2.64
514	3	8	1111	1972	56.34	3066	36.5	5.6	3	2	2	1	35	1	0	0	0	0	0	0	0	0	2.08
515	50	7	161	289	55.71	683	42	3.8	2	3	1	2	70	1	0	0	1	0	0	0	1	1	1.95
516	50	6	161	289	55.71	683	42	3.8	2	3	1	2	53	1	0	0	0	0	0	0	0	0	1.79
517	20	7	771	1337	57.67	2578	35.3	10.2	3	3	2	2	68	1	0	0	0	0	0	0	0	0	1.95
518	50	22	161	289	55.71	683	42	3.8	2	3	1	1	72	2	0	0	0	0	0	0	1	1	3.09
519	40	9	278	467	59.53	1000	29.6	4.9	3	1	2	1	61	1	0	0	1	0	1	0	1	1	2.2
520	50	5	161	289	55.71	683	42	3.8	2	3	1	1	50	1	0	0	0	0	0	0	0	0	1.61
521	40	9	278	467	59.53	1000	29.6	4.9	3	2	2	2	70	1	0	0	0	0	1	0	0	1	2.2
522	50	8	161	289	55.71	683	42	3.8	2	3	1	1	77	1	0	0	0	0	0	0	1	1	2.08
523	20	5	771	1337	57.67	2578	35.3	10.2	3	1	2	1	85	1	0	0	0	0	0	0	0	1	1.61
524	20	4	771	1337	57.67	2578	35.3	10.2	3	0	2	1	40	1	0	0	0	0	0	0	0	0	1.39
525	20	6	771	1337	57.67	2578	35.3	10.2	3	3	2	2	38	1	0	0	0	0	0	0	0	0	1.79
526	20	5	771	1337	57.67	2578	35.3	10.2	3	3	2	2	47	1	0	0	0	0	0	0	0	0	1.61
527	20	8	771	1337	57.67	2578	35.3	10.2	3	1	2	1	65	1	0	0	0	0	0	0	1	0	2.08
528	20	5	771	1337	57.67	2578	35.3	10.2	3	0	2	1	33	1	0	0	0	0	0	0	0	0	1.61
529	3	6	1111	1972	56.34	3066	36.5	5.6	3	2	2	1	41	1	0	0	0	0	0	0	0	0	1.79
530	20	8	771	1337	57.67	2578	35.3	10.2	3	1	2	2	54	1	0	0	0	0	0	0	0	1	2.08
531	20	7	771	1337	57.67	2578	35.3	10.2	3	3	2	1	62	1	0	0	0	0	0	0	1	0	1.95
532	13	16	338	392	86.22	1164	41	4	2	1	2	1	70	1	0	0	0	0	0	0	0	0	2.77
533	13	13	338	392	86.22	1164	41	4	2	1	2	1	31	1	0	0	0	0	0	0	0	0	2.56
534	13	3	338	392	86.22	1164	41	4	2	3	2	2	73	1	0	0	0	0	0	0	0	1	1.1
535	37	9	283	496	57.06	708	54.6	2.7	2	3	2	2	55	1	0	0	0	1	0	0	1	0	2.2
536	13	11	338	392	86.22	1164	41	4	2	3	2	2	33	1	0	0	0	0	0	0	0	0	2.4
537	37	9	283	496	57.06	708	54.6	2.7	2	3	2	1	53	1	0	0	0	1	0	0	0	0	2.2
538	37	25	283	496	57.06	708	54.6	2.7	2	3	1	2	67	1	0	0	0	1	0	0	1	1	3.22
539	20	6	771	1337	57.67	2578	35.3	10.2	3	3	2	2	63	1	0	1	1	0	0	0	0	1	1.79
540	37	6	283	496	57.06	708	54.6	2.7	2	3	2	2	67	1	0	0	0	0	1	0	1	0	1.79
541	13	9	338	392	86.22	1164	41	4	2	3	2	2	48	1	0	0	0	0	0	0	0	0	2.2
542	13	9	338	392	86.22	1164	41	4	2	3	2	1	42	1	0	0	0	0	0	0	0	0	2.2
543	20	10	771	1337	57.67	2578	35.3	10.2	3	3	2	1	47	1	0	0	0	0	0	0	0	0	2.3
544	37	5	283	496	57.06	708	54.6	2.7	2	3	1	2	55	1	0	0	1	0	0	0	1	1	1.61
545	13	8	338	392	86.22	1164	41	4	2	3	2	2	65	1	0	0	0	0	0	0	0	0	2.08
546	26	10	357	568	62.85	1250	44.1	8.8	2	3	2	2	56	1	0	0	0	0	0	0	0	0	2.3
547	13	10	338	392	86.22	1164	41	4	2	0	2	1	73	1	0	0	0	0	1	0	1	1	2.3
548	3	5	1111	1972	56.34	3066	36.5	5.6	3	0	2	2	50	1	0	0	0	0	1	0	1	0	1.61
549	13	6	338	392	86.22	1164	41	4	2	3	2	2	51	1	0	0	0	0	0	0	0	0	1.79
550	20	5	771	1337	57.67	2578	35.3	10.2	3	2	2	2	96	1	0	0	1	0	0	0	1	1	1.61
551	13	8	338	392	86.22	1164	41	4	2	3	2	1	58	1	0	0	0	0	1	0	0	0	2.08
552	32	8	366	429	85.31	1170	42.4	2.6	2	2	1	2	70	1	0	0	0	0	0	0	0	0	2.08
553	32	6	366	429	85.31	1170	42.4	2.6	2	2	1	1	52	1	0	0	0	0	0	0	0	0	1.79
554	13	7	338	392	86.22	1164	41	4	2	0	2	1	43	1	0	0	1	0	0	0	1	1	1.95
555	13	10	338	392	86.22	1164	41	4	2	1	2	1	82	1	0	0	0	0	1	0	0	0	2.3
556	13	7	338	392	86.22	1164	41	4	2	3	2	1	55	1	0	0	0	0	0	0	0	0	1.95
557	13	5	338	392	86.22	1164	41	4	2	1	2	1	45	1	0	0	0	0	0	0	0	0	1.61
558	32	6	366	429	85.31	1170	42.4	2.6	2	3	2	2	62	1	0	0	0	0	0	0	0	0	1.79
559	13	9	338	392	86.22	1164	41	4	2	1	1	1	87	1	0	0	0	1	0	0	0	0	2.2
560	32	6	366	429	85.31	1170	42.4	2.6	2	2	2	1	46	1	0	0	0	0	0	0	0	0	1.79
561	13	7	338	392	86.22	1164	41	4	2	3	2	2	57	1	0	0	0	0	0	0	0	0	1.95
562	37	7	283	496	57.06	708	54.6	2.7	2	3	1	1	67	1	0	1	0	0	0	0	1	0	1.95
563	26	7	357	568	62.85	1250	44.1	8.8	2	1	2	1	70	1	0	0	0	0	0	0	0	0	1.95
564	32	6	366	429	85.31	1170	42.4	2.6	2	2	1	2	68	1	0	0	0	0	0	0	0	1	1.79
565	32	7	366	429	85.31	1170	42.4	2.6	2	2	1	2	67	1	0	0	0	0	0	0	0	0	1.95
566	13	5	338	392	86.22	1164	41	4	2	3	2	2	65	1	0	0	0	0	1	0	0	0	1.61
567	37	9	283	496	57.06	708	54.6	2.7	2	3	2	1	76	1	0	0	1	0	0	0	0	1	2.2
568	32	6	366	429	85.31	1170	42.4	2.6	2	3	2	1	50	1	0	0	0	0	0	0	0	1	1.79
569	13	8	338	392	86.22	1164	41	4	2	3	2	2	64	1	0	0	0	0	0	0	0	1	2.08
570	32	11	366	429	85.31	1170	42.4	2.6	2	2	1	2	69	1	0	0	0	0	0	0	1	1	2.4
571	37	16	283	496	57.06	708	54.6	2.7	2	3	1	1	72	1	0	0	0	0	0	0	0	0	2.77
572	32	5	366	429	85.31	1170	42.4	2.6	2	3	1	2	59	1	0	0	0	0	0	0	0	0	1.61
573	37	17	283	496	57.06	708	54.6	2.7	2	3	1	2	72	1	0	0	1	0	0	0	1	1	2.83
574	37	11	283	496	57.06	708	54.6	2.7	2	3	2	2	77	1	0	0	0	0	1	0	1	0	2.4
575	37	16	283	496	57.06	708	54.6	2.7	2	3	2	1	77	1	0	0	0	0	1	0	1	0	2.77
576	32	9	366	429	85.31	1170	42.4	2.6	2	1	1	2	78	1	0	0	0	0	0	0	0	0	2.2
577	37	7	283	496	57.06	708	54.6	2.7	2	3	2	2	66	1	0	0	0	0	0	0	1	0	1.95
578	37	9	283	496	57.06	708	54.6	2.7	2	3	2	1	41	1	0	0	1	0	0	0	1	1	2.2
579	32	6	366	429	85.31	1170	42.4	2.6	2	2	1	1	60	1	0	0	0	0	0	0	0	0	1.79
580	32	6	366	429	85.31	1170	42.4	2.6	2	3	1	2	59	1	0	0	0	0	0	0	0	1	1.79
581	37	5	283	496	57.06	708	54.6	2.7	2	3	2	1	54	1	0	0	1	0	1	0	0	0	1.61
582	37	9	283	496	57.06	708	54.6	2.7	2	3	2	1	75	1	0	0	1	0	0	0	1	1	2.2
583	32	4	366	429	85.31	1170	42.4	2.6	2	3	1	1	47	1	0	0	0	0	0	0	0	0	1.39
584	37	8	283	496	57.06	708	54.6	2.7	2	3	2	1	63	1	0	0	0	0	1	0	0	0	2.08
585	37	6	283	496	57.06	708	54.6	2.7	2	3	1	1	70	1	0	0	0	0	1	0	0	0	1.79
586	32	6	366	429	85.31	1170	42.4	2.6	2	3	1	1	32	1	0	0	0	0	0	0	0	0	1.79
587	13	10	338	392	86.22	1164	41	4	2	2	2	1	54	1	0	0	0	0	0	0	0	1	2.3
588	13	10	338	392	86.22	1164	41	4	2	3	2	2	60	1	0	0	0	0	0	0	0	0	2.3
589	32	8	366	429	85.31	1170	42.4	2.6	2	2	1	1	70	1	0	0	0	0	0	0	0	0	2.08
590	31	10	177	308	57.47	486	35.4	3.3	2	2	2	1	51	1	0	0	1	0	1	0	0	1	2.3
591	13	10	338	392	86.22	1164	41	4	2	0	2	2	63	1	0	0	1	0	0	0	1	0	2.3
592	31	10	177	308	57.47	486	35.4	3.3	2	1	2	2	53	1	0	0	0	1	1	1	0	0	2.3
593	13	4	338	392	86.22	1164	41	4	2	3	2	2	52	1	0	0	0	0	0	0	0	0	1.39
594	31	12	177	308	57.47	486	35.4	3.3	2	0	2	1	89	1	0	0	0	1	1	1	1	1	2.48
595	13	9	338	392	86.22	1164	41	4	2	3	2	1	60	1	0	0	0	0	0	0	0	1	2.2
596	31	9	177	308	57.47	486	35.4	3.3	2	1	2	2	72	1	0	0	1	0	1	1	0	1	2.2
597	13	8	338	392	86.22	1164	41	4	2	3	2	2	54	1	0	0	0	0	0	0	0	0	2.08
598	31	11	177	308	57.47	486	35.4	3.3	2	0	2	1	74	1	0	0	0	0	0	0	1	1	2.4
599	37	8	283	496	57.06	708	54.6	2.7	2	3	1	2	75	1	0	0	0	0	0	0	1	0	2.08
600	37	9	283	496	57.06	708	54.6	2.7	2	3	1	2	62	1	0	0	0	0	0	1	0	1	2.2
601	31	24	177	308	57.47	486	35.4	3.3	2	2	2	1	50	1	0	0	0	1	1	0	0	0	3.18
602	13	8	338	392	86.22	1164	41	4	2	1	2	2	54	1	0	0	0	0	0	0	0	0	2.08
603	13	14	338	392	86.22	1164	41	4	2	3	2	2	45	1	0	0	0	0	0	0	1	0	2.64
604	13	7	338	392	86.22	1164	41	4	2	0	2	2	49	1	0	0	0	0	0	0	0	0	1.95
605	10	8	681	1038	65.61	2254	39.6	5.7	3	0	2	2	70	1	0	0	0	0	0	0	1	1	2.08
606	13	8	338	392	86.22	1164	41	4	2	3	2	2	64	1	0	0	0	0	0	0	1	0	2.08
607	31	9	177	308	57.47	486	35.4	3.3	2	1	2	2	87	1	0	1	1	1	1	1	0	0	2.2
608	13	6	338	392	86.22	1164	41	4	2	0	2	1	69	1	0	0	0	1	0	0	0	0	1.79
609	13	5	338	392	86.22	1164	41	4	2	3	2	1	48	1	0	0	0	0	0	0	0	0	1.61
610	13	8	338	392	86.22	1164	41	4	2	3	2	1	80	1	0	0	0	1	1	0	0	0	2.08
611	13	7	338	392	86.22	1164	41	4	2	0	2	2	55	1	0	0	1	0	0	0	1	1	1.95
612	37	6	283	496	57.06	708	54.6	2.7	2	3	2	2	55	1	0	0	0	0	1	0	0	0	1.79
613	13	4	338	392	86.22	1164	41	4	2	3	2	2	51	1	0	0	0	0	0	0	0	0	1.39
614	10	9	681	1038	65.61	2254	39.6	5.7	3	0	2	2	55	1	0	0	0	0	0	0	1	0	2.2
615	13	4	338	392	86.22	1164	41	4	2	3	2	2	52	1	0	0	1	1	0	1	0	0	1.39
616	13	8	338	392	86.22	1164	41	4	2	0	2	2	51	1	0	0	0	0	0	0	0	0	2.08
617	13	8	338	392	86.22	1164	41	4	2	3	2	2	48	1	0	0	0	0	0	0	1	0	2.08
618	31	9	177	308	57.47	486	35.4	3.3	2	1	2	2	57	1	0	0	1	0	1	0	1	1	2.2
619	13	6	338	392	86.22	1164	41	4	2	3	2	1	49	1	0	0	0	0	0	0	0	0	1.79
620	13	8	338	392	86.22	1164	41	4	2	1	2	2	74	1	0	0	0	0	0	0	1	0	2.08
621	31	15	177	308	57.47	486	35.4	3.3	2	3	2	1	75	1	0	0	1	1	1	0	0	0	2.71
622	13	13	338	392	86.22	1164	41	4	2	0	2	2	67	1	0	0	0	0	0	0	0	1	2.56
623	13	20	338	392	86.22	1164	41	4	2	3	2	2	84	1	0	0	0	0	0	0	1	0	3
624	13	2	338	392	86.22	1164	41	4	2	2	2	1	49	1	0	0	0	0	0	0	0	0	0.69
625	13	8	338	392	86.22	1164	41	4	2	3	2	1	61	1	0	0	0	0	0	0	1	0	2.08
626	13	10	338	392	86.22	1164	41	4	2	3	2	1	61	1	0	0	1	0	1	0	0	0	2.3
627	10	8	681	1038	65.61	2254	39.6	5.7	3	0	2	2	52	1	0	0	0	0	0	0	1	0	2.08
628	31	8	177	308	57.47	486	35.4	3.3	2	3	1	1	68	1	0	0	0	0	0	0	0	1	2.08
629	13	9	338	392	86.22	1164	41	4	2	3	2	1	47	1	0	0	0	0	0	0	1	0	2.2
630	13	9	338	392	86.22	1164	41	4	2	3	2	2	48	1	0	0	0	0	0	0	0	1	2.2
631	31	10	177	308	57.47	486	35.4	3.3	2	1	2	2	71	1	0	0	0	0	1	1	1	1	2.3
632	10	7	681	1038	65.61	2254	39.6	5.7	3	1	2	1	74	1	0	0	0	0	1	0	0	1	1.95
633	10	9	681	1038	65.61	2254	39.6	5.7	3	0	2	2	86	1	0	0	1	0	0	0	1	0	2.2
634	10	9	681	1038	65.61	2254	39.6	5.7	3	1	2	1	45	1	0	0	0	0	1	0	0	1	2.2
635	10	6	681	1038	65.61	2254	39.6	5.7	3	0	2	1	70	1	0	0	0	0	1	0	0	0	1.79
636	10	5	681	1038	65.61	2254	39.6	5.7	3	0	2	1	47	1	0	0	0	0	1	0	0	0	1.61
637	10	15	681	1038	65.61	2254	39.6	5.7	3	1	2	1	80	1	0	0	1	0	0	0	1	1	2.71
638	10	11	681	1038	65.61	2254	39.6	5.7	3	0	2	1	29	1	0	1	0	0	0	0	0	0	2.4
639	10	8	681	1038	65.61	2254	39.6	5.7	3	0	2	1	68	1	0	0	1	0	0	0	1	0	2.08
640	10	5	681	1038	65.61	2254	39.6	5.7	3	0	2	1	44	1	0	0	0	1	0	0	1	1	1.61
641	13	10	338	392	86.22	1164	41	4	2	0	2	2	35	1	0	0	0	0	0	0	1	0	2.3
642	10	1	681	1038	65.61	2254	39.6	5.7	3	0	2	1	64	1	0	0	0	0	0	1	1	0	0
643	10	29	681	1038	65.61	2254	39.6	5.7	3	0	2	1	54	1	0	0	0	0	0	0	1	1	3.37
644	13	5	338	392	86.22	1164	41	4	2	3	2	1	71	1	0	0	0	0	0	0	1	0	1.61
645	13	1	338	392	86.22	1164	41	4	2	3	1	2	67	1	0	0	0	0	0	0	0	0	0
646	13	9	338	392	86.22	1164	41	4	2	3	2	2	62	1	0	0	0	0	0	0	1	0	2.2
647	13	13	338	392	86.22	1164	41	4	2	1	2	1	63	1	0	0	0	0	0	0	1	1	2.56
648	10	9	681	1038	65.61	2254	39.6	5.7	3	0	2	2	57	1	0	0	0	0	0	0	0	0	2.2
649	10	7	681	1038	65.61	2254	39.6	5.7	3	0	2	2	67	1	0	0	0	0	1	0	1	1	1.95
650	10	23	681	1038	65.61	2254	39.6	5.7	3	0	2	2	69	1	0	0	0	0	0	0	1	0	3.14
651	10	7	681	1038	65.61	2254	39.6	5.7	3	1	2	1	53	1	0	0	1	0	0	0	0	0	1.95
652	10	22	681	1038	65.61	2254	39.6	5.7	3	0	2	2	52	1	0	0	0	0	0	0	0	0	3.09
653	10	12	681	1038	65.61	2254	39.6	5.7	3	0	2	2	54	1	0	0	0	0	1	0	1	0	2.48
654	10	11	681	1038	65.61	2254	39.6	5.7	3	0	2	2	67	1	0	0	1	0	0	0	1	0	2.4
655	10	8	681	1038	65.61	2254	39.6	5.7	3	1	2	2	81	1	0	0	0	0	0	0	1	0	2.08
656	10	8	681	1038	65.61	2254	39.6	5.7	3	1	2	2	58	1	0	0	0	0	0	0	1	1	2.08
657	10	6	681	1038	65.61	2254	39.6	5.7	3	1	2	1	66	1	0	0	0	0	0	0	0	0	1.79
658	10	18	681	1038	65.61	2254	39.6	5.7	3	0	2	2	43	1	0	0	0	0	1	0	1	0	2.89
659	10	8	681	1038	65.61	2254	39.6	5.7	3	0	2	1	51	1	0	0	1	0	0	0	0	0	2.08
660	10	14	681	1038	65.61	2254	39.6	5.7	3	0	2	1	45	1	0	1	0	0	0	0	0	0	2.64
661	13	5	338	392	86.22	1164	41	4	2	3	2	1	31	1	0	0	0	0	0	0	0	0	1.61
662	13	10	338	392	86.22	1164	41	4	2	3	2	2	71	1	0	0	0	0	0	0	1	1	2.3
663	13	9	338	392	86.22	1164	41	4	2	3	2	2	43	1	0	0	0	0	0	0	1	0	2.2
664	13	9	338	392	86.22	1164	41	4	2	0	2	1	49	1	0	0	0	0	0	0	1	0	2.2
665	13	10	338	392	86.22	1164	41	4	2	1	2	2	67	1	0	0	0	1	1	0	1	0	2.3
666	13	7	338	392	86.22	1164	41	4	2	3	2	2	60	1	0	0	0	0	0	0	1	1	1.95
667	13	5	338	392	86.22	1164	41	4	2	3	2	2	53	1	0	0	0	0	0	0	0	1	1.61
668	13	10	338	392	86.22	1164	41	4	2	3	2	2	55	1	0	0	0	0	0	0	0	1	2.3
669	13	6	338	392	86.22	1164	41	4	2	3	2	2	57	1	0	0	0	0	0	0	0	0	1.79
670	13	8	338	392	86.22	1164	41	4	2	3	2	2	50	1	0	0	0	0	0	0	0	1	2.08
671	13	4	338	392	86.22	1164	41	4	2	3	2	2	39	1	0	0	0	0	0	0	0	0	1.39
672	10	10	681	1038	65.61	2254	39.6	5.7	3	1	2	2	46	1	0	0	0	0	0	0	1	0	2.3
673	10	11	681	1038	65.61	2254	39.6	5.7	3	0	2	2	25	1	0	1	0	0	0	0	0	0	2.4
674	42	7	200	379	52.77	600	43.4	3.7	2	3	2	2	69	1	0	0	0	0	0	0	1	1	1.95
675	10	8	681	1038	65.61	2254	39.6	5.7	3	1	2	2	54	1	0	0	0	0	0	0	0	0	2.08
676	10	13	681	1038	65.61	2254	39.6	5.7	3	1	2	2	62	1	0	0	0	0	1	0	1	1	2.56
677	10	6	681	1038	65.61	2254	39.6	5.7	3	0	2	2	54	1	0	0	1	0	0	0	1	1	1.79
678	10	10	681	1038	65.61	2254	39.6	5.7	3	0	2	2	57	1	0	0	0	1	0	0	0	0	2.3
679	10	8	681	1038	65.61	2254	39.6	5.7	3	1	2	2	70	1	0	0	1	0	0	0	1	0	2.08
680	10	4	681	1038	65.61	2254	39.6	5.7	3	1	2	2	81	1	0	0	0	0	0	0	1	0	1.39
681	10	9	681	1038	65.61	2254	39.6	5.7	3	0	2	1	62	1	0	0	1	0	0	0	0	0	2.2
682	31	15	177	308	57.47	486	35.4	3.3	2	1	1	1	53	1	0	0	1	1	1	1	1	1	2.71
683	31	7	177	308	57.47	486	35.4	3.3	2	1	2	1	68	1	0	0	0	0	1	0	0	1	1.95
684	31	10	177	308	57.47	486	35.4	3.3	2	2	1	2	62	1	0	0	0	1	0	1	1	0	2.3
685	31	10	177	308	57.47	486	35.4	3.3	2	2	2	1	62	1	0	0	0	1	1	1	0	0	2.3
686	31	10	177	308	57.47	486	35.4	3.3	2	1	2	2	68	1	0	0	1	1	1	0	0	1	2.3
687	31	10	177	308	57.47	486	35.4	3.3	2	2	2	1	54	1	0	0	0	1	1	0	0	1	2.3
688	31	5	177	308	57.47	486	35.4	3.3	2	1	2	1	64	1	0	0	0	1	1	0	0	0	1.61
689	31	8	177	308	57.47	486	35.4	3.3	2	1	2	2	61	1	0	0	0	1	1	1	1	1	2.08
690	28	11	311	622	50	1200	31.2	4.6	3	1	2	1	69	1	0	0	0	1	0	0	1	0	2.4
691	28	8	311	622	50	1200	31.2	4.6	3	1	2	1	56	1	0	0	1	1	1	0	1	0	2.08
692	28	14	311	622	50	1200	31.2	4.6	3	1	2	2	69	1	0	0	0	0	0	0	0	0	2.64
693	10	8	681	1038	65.61	2254	39.6	5.7	3	0	2	2	40	1	0	1	0	0	0	0	0	1	2.08
694	28	9	311	622	50	1200	31.2	4.6	3	1	2	1	76	1	0	0	1	0	0	1	1	1	2.2
695	28	16	311	622	50	1200	31.2	4.6	3	1	2	2	65	1	0	0	0	1	0	1	1	1	2.77
696	28	4	311	622	50	1200	31.2	4.6	3	3	2	1	40	1	0	0	0	0	0	0	1	0	1.39
697	10	7	681	1038	65.61	2254	39.6	5.7	3	1	2	2	58	1	0	0	0	0	1	0	1	0	1.95
698	28	11	311	622	50	1200	31.2	4.6	3	1	2	2	72	1	0	0	0	0	0	0	1	0	2.4
699	10	10	681	1038	65.61	2254	39.6	5.7	3	1	2	1	64	1	0	0	1	0	0	0	1	0	2.3
700	28	8	311	622	50	1200	31.2	4.6	3	2	2	2	58	1	0	0	0	1	0	0	1	0	2.08
701	28	13	311	622	50	1200	31.2	4.6	3	1	2	1	75	1	0	0	0	0	0	0	1	0	2.56
702	28	14	311	622	50	1200	31.2	4.6	3	2	2	2	57	1	0	0	1	0	0	0	0	0	2.64
703	28	12	311	622	50	1200	31.2	4.6	3	1	1	2	67	1	0	0	0	1	0	0	0	0	2.48
704	28	22	311	622	50	1200	31.2	4.6	3	1	1	2	75	1	0	0	0	0	0	0	1	1	3.09
705	28	8	311	622	50	1200	31.2	4.6	3	3	2	1	46	1	0	0	0	0	0	0	0	0	2.08
706	2	11	736	1275	57.73	1804	48.3	7.4	3	1	2	1	75	1	0	0	0	0	1	0	0	1	2.4
707	10	9	681	1038	65.61	2254	39.6	5.7	3	0	2	1	62	1	0	0	1	0	0	0	1	0	2.2
708	2	12	736	1275	57.73	1804	48.3	7.4	3	2	2	1	85	1	0	0	0	0	0	0	1	0	2.48
709	10	9	681	1038	65.61	2254	39.6	5.7	3	1	2	1	47	1	0	0	1	0	0	0	0	1	2.2
710	28	6	311	622	50	1200	31.2	4.6	3	3	2	1	48	1	0	0	0	0	0	0	0	0	1.79
711	28	5	311	622	50	1200	31.2	4.6	3	3	1	1	51	1	0	0	0	0	0	0	1	1	1.61
712	28	10	311	622	50	1200	31.2	4.6	3	3	2	2	55	1	0	0	0	0	0	0	1	0	2.3
713	28	21	311	622	50	1200	31.2	4.6	3	3	1	2	51	1	1	0	0	1	0	0	0	0	3.04
714	10	16	681	1038	65.61	2254	39.6	5.7	3	0	2	2	59	1	0	0	1	0	0	0	1	1	2.77
715	47	9	279	465	60	1250	38.9	4.6	2	3	2	1	43	1	0	0	0	0	0	0	0	0	2.2
716	47	13	279	465	60	1250	38.9	4.6	2	3	2	1	50	1	0	0	0	0	0	0	0	0	2.56
717	47	11	279	465	60	1250	38.9	4.6	2	3	2	1	75	1	0	0	0	0	0	0	0	1	2.4
718	47	8	279	465	60	1250	38.9	4.6	2	3	2	1	69	1	0	0	0	0	0	0	1	0	2.08
719	47	10	279	465	60	1250	38.9	4.6	2	3	2	1	46	1	0	0	0	1	0	0	0	0	2.3
720	47	10	279	465	60	1250	38.9	4.6	2	3	2	1	77	1	0	0	0	0	0	0	1	0	2.3
721	11	21	1225	2756	44.45	4279	37	11.6	3	0	2	2	65	1	1	0	1	0	0	0	1	1	3.04
722	11	3	1225	2756	44.45	4279	37	11.6	3	0	2	1	49	1	1	0	0	0	0	0	0	0	1.1
723	11	12	1225	2756	44.45	4279	37	11.6	3	1	2	2	36	2	0	0	1	1	1	0	0	1	2.48
724	11	9	1225	2756	44.45	4279	37	11.6	3	0	2	1	63	1	0	0	1	0	1	0	1	0	2.2
725	11	2	1225	2756	44.45	4279	37	11.6	3	0	2	1	58	1	0	0	1	0	0	0	0	1	0.69
726	11	17	1225	2756	44.45	4279	37	11.6	3	1	2	1	68	1	0	0	0	0	1	0	0	1	2.83
727	11	11	1225	2756	44.45	4279	37	11.6	3	0	2	1	65	1	0	0	1	1	1	0	1	1	2.4
728	11	7	1225	2756	44.45	4279	37	11.6	3	1	2	2	68	1	0	0	1	0	1	0	1	1	1.95
729	11	7	1225	2756	44.45	4279	37	11.6	3	1	2	2	54	1	1	0	0	1	1	0	0	0	1.95
730	11	7	1225	2756	44.45	4279	37	11.6	3	1	2	1	61	1	0	0	0	0	0	0	0	0	1.95
731	11	7	1225	2756	44.45	4279	37	11.6	3	1	2	2	73	1	0	0	0	0	1	0	0	1	1.95
732	11	7	1225	2756	44.45	4279	37	11.6	3	0	2	2	61	1	0	0	0	0	1	0	0	1	1.95
733	11	3	1225	2756	44.45	4279	37	11.6	3	3	2	1	54	1	1	0	0	1	0	0	0	1	1.1
734	11	11	1225	2756	44.45	4279	37	11.6	3	0	2	1	47	1	0	0	0	0	1	0	1	1	2.4
735	11	9	1225	2756	44.45	4279	37	11.6	3	0	2	2	57	1	1	0	1	1	0	0	1	0	2.2
736	11	15	1225	2756	44.45	4279	37	11.6	3	1	2	1	59	1	1	0	1	1	0	1	1	0	2.71
737	11	3	1225	2756	44.45	4279	37	11.6	3	1	2	1	51	1	0	0	0	0	0	0	0	0	1.1
738	11	8	1225	2756	44.45	4279	37	11.6	3	1	2	2	47	1	0	0	0	0	0	0	0	0	2.08
739	11	11	1225	2756	44.45	4279	37	11.6	3	0	2	1	86	1	0	0	0	0	0	0	0	0	2.4
740	11	6	1225	2756	44.45	4279	37	11.6	3	3	2	2	44	1	0	0	0	0	0	0	0	0	1.79
741	11	29	1225	2756	44.45	4279	37	11.6	3	0	1	2	96	1	0	0	0	0	0	0	1	1	3.37
742	11	8	1225	2756	44.45	4279	37	11.6	3	0	2	2	62	1	0	0	1	0	1	0	0	1	2.08
743	11	13	1225	2756	44.45	4279	37	11.6	3	1	2	1	65	1	1	0	1	1	1	0	1	0	2.56
744	11	4	1225	2756	44.45	4279	37	11.6	3	0	1	2	74	1	0	0	0	1	1	0	1	0	1.39
745	11	14	1225	2756	44.45	4279	37	11.6	3	0	2	2	64	1	0	0	0	0	1	0	0	1	2.64
746	11	10	1225	2756	44.45	4279	37	11.6	3	0	2	2	71	1	0	0	0	1	1	0	1	1	2.3
747	11	16	1225	2756	44.45	4279	37	11.6	3	0	2	2	62	1	1	0	0	0	0	0	0	0	2.77
748	11	14	1225	2756	44.45	4279	37	11.6	3	0	2	2	57	1	0	0	1	1	0	0	0	0	2.64
749	11	9	1225	2756	44.45	4279	37	11.6	3	1	2	2	75	1	0	0	1	0	0	0	0	1	2.2
750	11	20	1225	2756	44.45	4279	37	11.6	3	0	2	1	82	1	0	0	0	0	0	0	0	1	3
751	11	9	1225	2756	44.45	4279	37	11.6	3	1	2	2	62	1	0	0	1	0	1	0	1	0	2.2
752	11	7	1225	2756	44.45	4279	37	11.6	3	0	2	2	52	1	0	0	1	1	1	0	0	1	1.95
753	27	9	308	443	69.53	853	39	8.4	2	3	2	2	49	1	0	0	0	0	1	0	0	0	2.2
754	27	21	308	443	69.53	853	39	8.4	2	1	2	2	67	1	0	0	1	0	1	0	0	1	3.04
755	27	10	308	443	69.53	853	39	8.4	2	2	2	2	47	1	0	0	0	1	0	0	0	0	2.3
756	27	8	308	443	69.53	853	39	8.4	2	1	2	1	78	1	0	0	0	1	0	0	1	1	2.08
757	27	7	308	443	69.53	853	39	8.4	2	2	2	1	54	1	0	0	1	0	0	0	1	0	1.95
758	27	45	308	443	69.53	853	39	8.4	2	1	2	1	61	1	1	0	0	0	0	0	0	0	3.81
759	27	10	308	443	69.53	853	39	8.4	2	1	2	2	60	1	0	0	0	1	0	0	0	0	2.3
760	27	9	308	443	69.53	853	39	8.4	2	0	2	1	68	1	0	0	0	0	0	0	0	0	2.2
761	27	15	308	443	69.53	853	39	8.4	2	0	2	1	56	1	0	0	0	0	0	0	0	0	2.71
762	27	18	308	443	69.53	853	39	8.4	2	1	2	2	75	1	0	0	0	0	1	0	1	1	2.89
763	27	12	308	443	69.53	853	39	8.4	2	0	2	2	50	1	0	0	0	0	0	0	0	0	2.48
764	1	5	873	1672	52.21	2335	33.7	6	3	1	2	1	52	1	0	0	0	0	0	0	0	0	1.61
765	1	6	873	1672	52.21	2335	33.7	6	3	1	2	2	69	1	0	0	1	0	0	0	0	1	1.79
766	1	6	873	1672	52.21	2335	33.7	6	3	1	2	2	83	1	0	0	1	0	1	0	0	0	1.79
767	11	12	1225	2756	44.45	4279	37	11.6	3	0	2	2	71	1	0	0	1	0	0	0	1	0	2.48
768	11	5	1225	2756	44.45	4279	37	11.6	3	3	2	1	65	1	0	0	0	0	0	0	1	0	1.61
769	11	12	1225	2756	44.45	4279	37	11.6	3	1	2	1	53	1	1	0	1	0	0	0	0	0	2.48
770	11	11	1225	2756	44.45	4279	37	11.6	3	0	2	1	42	1	0	0	1	1	1	0	0	0	2.4
771	11	8	1225	2756	44.45	4279	37	11.6	3	3	2	2	66	1	0	0	0	0	1	0	0	0	2.08
772	11	3	1225	2756	44.45	4279	37	11.6	3	0	2	1	54	1	0	0	0	0	0	0	1	0	1.1
773	11	29	1225	2756	44.45	4279	37	11.6	3	0	2	1	74	1	0	0	0	0	1	0	1	1	3.37
774	11	8	1225	2756	44.45	4279	37	11.6	3	1	2	1	78	2	0	0	0	0	1	0	0	0	2.08
775	11	28	1225	2756	44.45	4279	37	11.6	3	0	2	2	77	1	1	0	0	0	0	0	0	0	3.33
776	11	12	1225	2756	44.45	4279	37	11.6	3	0	2	2	68	1	0	0	1	1	0	0	1	1	2.48
777	11	5	1225	2756	44.45	4279	37	11.6	3	1	2	1	70	1	0	0	0	0	0	0	0	0	1.61
778	11	11	1225	2756	44.45	4279	37	11.6	3	0	2	2	20	2	0	0	0	0	0	0	0	0	2.4
779	11	6	1225	2756	44.45	4279	37	11.6	3	3	2	1	52	1	0	1	0	1	1	0	0	0	1.79
780	11	8	1225	2756	44.45	4279	37	11.6	3	0	2	1	63	1	1	0	0	0	0	0	0	1	2.08
781	11	8	1225	2756	44.45	4279	37	11.6	3	0	1	2	62	1	0	0	0	0	1	0	1	0	2.08
782	11	10	1225	2756	44.45	4279	37	11.6	3	1	2	1	68	1	0	0	0	1	1	0	1	0	2.3
783	11	7	1225	2756	44.45	4279	37	11.6	3	0	2	1	67	1	0	0	0	0	1	0	0	1	1.95
784	11	13	1225	2756	44.45	4279	37	11.6	3	3	2	2	68	1	0	0	1	1	1	0	1	1	2.56
785	11	7	1225	2756	44.45	4279	37	11.6	3	3	2	1	38	1	0	0	0	0	0	0	0	0	1.95
786	11	9	1225	2756	44.45	4279	37	11.6	3	1	2	1	68	1	0	0	0	0	1	0	0	0	2.2
787	11	9	1225	2756	44.45	4279	37	11.6	3	1	2	2	62	1	0	0	0	0	1	0	1	0	2.2
788	11	3	1225	2756	44.45	4279	37	11.6	3	0	2	2	69	1	1	0	0	1	0	0	0	1	1.1
789	11	6	1225	2756	44.45	4279	37	11.6	3	0	2	1	67	1	0	0	1	1	1	0	1	1	1.79
790	11	4	1225	2756	44.45	4279	37	11.6	3	1	2	1	54	1	0	0	0	0	0	0	0	1	1.39
791	11	11	1225	2756	44.45	4279	37	11.6	3	0	2	1	79	1	0	0	1	0	1	1	0	1	2.4
792	11	7	1225	2756	44.45	4279	37	11.6	3	0	2	2	76	1	0	0	0	1	1	0	0	1	1.95
793	11	7	1225	2756	44.45	4279	37	11.6	3	1	2	2	55	1	0	0	0	0	0	0	0	0	1.95
794	11	9	1225	2756	44.45	4279	37	11.6	3	3	2	2	50	1	0	0	0	0	0	0	0	0	2.2
795	11	10	1225	2756	44.45	4279	37	11.6	3	0	2	2	54	1	0	0	0	0	0	0	0	0	2.3
796	11	13	1225	2756	44.45	4279	37	11.6	3	0	2	1	61	1	0	0	0	0	0	0	1	1	2.56
797	11	12	1225	2756	44.45	4279	37	11.6	3	0	2	1	72	1	1	0	1	0	0	0	1	1	2.48
798	11	8	1225	2756	44.45	4279	37	11.6	3	1	2	1	45	1	0	0	0	0	0	0	0	0	2.08
799	11	8	1225	2756	44.45	4279	37	11.6	3	3	2	2	52	1	0	0	1	0	1	0	0	1	2.08
800	11	9	1225	2756	44.45	4279	37	11.6	3	1	2	1	77	1	0	0	0	0	0	0	0	1	2.2
801	11	6	1225	2756	44.45	4279	37	11.6	3	0	2	1	44	1	1	0	1	1	0	0	1	1	1.79
802	11	8	1225	2756	44.45	4279	37	11.6	3	1	2	1	84	1	0	0	0	0	0	0	1	1	2.08
803	11	7	1225	2756	44.45	4279	37	11.6	3	0	2	1	40	1	0	0	0	0	0	0	0	0	1.95
804	11	7	1225	2756	44.45	4279	37	11.6	3	0	2	2	49	1	0	1	0	0	1	0	0	0	1.95
805	11	10	1225	2756	44.45	4279	37	11.6	3	0	2	1	57	1	0	0	1	1	1	0	1	1	2.3
806	11	6	1225	2756	44.45	4279	37	11.6	3	3	2	1	47	1	0	0	1	0	1	0	0	1	1.79
807	11	1	1225	2756	44.45	4279	37	11.6	3	0	2	1	58	1	0	0	1	1	1	0	1	1	0
808	11	7	1225	2756	44.45	4279	37	11.6	3	0	2	1	41	1	0	0	0	1	1	0	0	1	1.95
809	11	6	1225	2756	44.45	4279	37	11.6	3	3	2	1	52	1	0	0	1	1	1	0	0	1	1.79
810	11	6	1225	2756	44.45	4279	37	11.6	3	1	2	1	84	1	0	0	1	0	1	0	0	0	1.79
811	11	28	1225	2756	44.45	4279	37	11.6	3	0	2	1	91	1	0	0	0	0	0	0	1	0	3.33
812	11	11	1225	2756	44.45	4279	37	11.6	3	0	2	2	46	1	1	0	1	1	1	0	1	1	2.4
813	11	7	1225	2756	44.45	4279	37	11.6	3	0	2	2	52	1	0	0	0	0	1	0	1	0	1.95
814	11	10	1225	2756	44.45	4279	37	11.6	3	1	2	2	65	1	0	0	0	0	0	0	1	1	2.3
815	11	15	1225	2756	44.45	4279	37	11.6	3	0	2	1	65	1	0	0	1	0	0	0	0	1	2.71
816	11	4	1225	2756	44.45	4279	37	11.6	3	1	2	1	65	1	0	0	1	0	1	1	0	0	1.39
817	11	17	1225	2756	44.45	4279	37	11.6	3	1	2	1	65	1	0	0	0	0	1	0	1	1	2.83
818	11	8	1225	2756	44.45	4279	37	11.6	3	0	2	2	65	1	0	0	0	0	1	0	1	1	2.08
819	11	4	1225	2756	44.45	4279	37	11.6	3	0	2	1	64	1	0	0	0	0	0	0	0	0	1.39
820	11	8	1225	2756	44.45	4279	37	11.6	3	0	2	1	63	1	0	0	0	0	1	0	0	0	2.08
821	11	9	1225	2756	44.45	4279	37	11.6	3	0	2	2	72	1	0	0	1	0	0	0	0	1	2.2
822	11	8	1225	2756	44.45	4279	37	11.6	3	0	2	2	59	1	0	0	1	1	1	0	0	1	2.08
823	11	14	1225	2756	44.45	4279	37	11.6	3	0	2	2	53	1	0	1	1	1	1	0	0	1	2.64
824	11	27	1225	2756	44.45	4279	37	11.6	3	0	2	2	53	1	1	0	0	0	0	0	1	1	3.3
825	11	8	1225	2756	44.45	4279	37	11.6	3	1	2	1	78	1	0	0	1	0	1	0	1	1	2.08
826	11	6	1225	2756	44.45	4279	37	11.6	3	0	2	2	49	1	0	0	0	0	0	0	0	0	1.79
827	11	11	1225	2756	44.45	4279	37	11.6	3	0	1	1	48	1	0	1	0	1	1	0	0	0	2.4
828	11	8	1225	2756	44.45	4279	37	11.6	3	3	2	2	57	1	1	0	1	1	1	0	1	1	2.08
829	11	5	1225	2756	44.45	4279	37	11.6	3	0	2	1	43	1	0	0	0	0	0	0	0	1	1.61
830	11	7	1225	2756	44.45	4279	37	11.6	3	1	2	1	65	1	0	0	0	0	1	1	0	0	1.95
831	11	7	1225	2756	44.45	4279	37	11.6	3	0	2	1	49	1	0	0	0	0	1	0	1	0	1.95
832	11	7	1225	2756	44.45	4279	37	11.6	3	1	2	1	44	1	0	0	0	0	0	0	0	0	1.95
833	11	9	1225	2756	44.45	4279	37	11.6	3	0	2	2	53	1	0	0	0	1	1	0	1	0	2.2
834	11	11	1225	2756	44.45	4279	37	11.6	3	0	2	1	77	1	0	0	0	0	1	0	1	1	2.4
835	11	3	1225	2756	44.45	4279	37	11.6	3	0	2	1	71	1	0	0	0	0	0	0	0	0	1.1
836	11	7	1225	2756	44.45	4279	37	11.6	3	0	2	2	54	1	0	0	0	0	1	0	1	1	1.95
837	29	10	415	585	70.94	1329	36.6	3.5	2	3	2	1	54	1	0	0	0	0	0	0	1	1	2.3
838	29	5	415	585	70.94	1329	36.6	3.5	2	3	2	1	54	1	0	0	0	0	1	0	1	1	1.61
839	29	6	415	585	70.94	1329	36.6	3.5	2	1	1	2	73	1	0	0	0	0	0	0	1	0	1.79
840	29	10	415	585	70.94	1329	36.6	3.5	2	3	2	1	53	1	0	0	0	0	1	0	0	1	2.3
841	29	7	415	585	70.94	1329	36.6	3.5	2	3	2	1	43	2	0	0	0	0	0	0	0	0	1.95
842	29	6	415	585	70.94	1329	36.6	3.5	2	3	2	1	54	1	0	0	0	0	0	0	0	0	1.79
843	29	3	415	585	70.94	1329	36.6	3.5	2	3	2	1	42	1	0	0	0	0	0	0	0	0	1.1
844	29	7	415	585	70.94	1329	36.6	3.5	2	3	2	2	71	1	0	0	0	0	0	0	0	1	1.95
845	29	8	415	585	70.94	1329	36.6	3.5	2	3	2	2	47	1	0	0	0	0	0	0	0	1	2.08
846	29	14	415	585	70.94	1329	36.6	3.5	2	1	2	1	62	1	0	0	0	0	0	0	0	1	2.64
847	29	7	415	585	70.94	1329	36.6	3.5	2	1	2	1	67	1	0	0	0	0	0	0	1	1	1.95
848	29	27	415	585	70.94	1329	36.6	3.5	2	3	2	1	49	1	0	0	0	1	1	0	0	0	3.3
849	29	10	415	585	70.94	1329	36.6	3.5	2	3	2	1	49	1	0	0	0	0	0	0	1	0	2.3
850	29	5	415	585	70.94	1329	36.6	3.5	2	3	2	2	49	1	0	0	1	1	0	0	1	0	1.61
851	29	8	415	585	70.94	1329	36.6	3.5	2	3	2	2	70	1	0	0	0	0	0	0	1	1	2.08
852	29	16	415	585	70.94	1329	36.6	3.5	2	1	2	1	76	1	1	0	1	0	0	0	1	0	2.77
853	29	9	415	585	70.94	1329	36.6	3.5	2	3	2	2	75	1	0	0	0	1	0	0	1	1	2.2
854	29	6	415	585	70.94	1329	36.6	3.5	2	1	2	1	81	1	0	0	0	0	0	0	1	1	1.79
855	29	11	415	585	70.94	1329	36.6	3.5	2	3	2	1	53	1	0	0	0	0	0	0	1	0	2.4
856	29	3	415	585	70.94	1329	36.6	3.5	2	3	2	1	77	1	0	0	0	0	0	0	1	1	1.1
857	29	13	415	585	70.94	1329	36.6	3.5	2	3	2	2	66	1	0	0	0	0	0	0	1	1	2.56
858	29	7	415	585	70.94	1329	36.6	3.5	2	3	2	1	58	1	0	0	1	1	0	0	0	1	1.95
859	29	12	415	585	70.94	1329	36.6	3.5	2	3	2	2	54	1	0	0	0	1	1	0	0	0	2.48
860	30	11	349	706	49.43	1200	49	6.8	2	2	2	2	70	1	1	0	0	0	0	0	1	0	2.4
861	30	6	349	706	49.43	1200	49	6.8	2	2	2	1	75	1	1	0	0	1	0	0	0	0	1.79
862	30	6	349	706	49.43	1200	49	6.8	2	2	2	2	52	1	1	0	0	0	0	0	0	0	1.79
863	30	6	349	706	49.43	1200	49	6.8	2	2	2	2	63	1	1	0	0	0	0	0	0	0	1.79
864	30	7	349	706	49.43	1200	49	6.8	2	2	2	2	73	1	1	0	0	0	0	0	1	1	1.95
865	30	10	349	706	49.43	1200	49	6.8	2	1	2	1	55	1	1	0	0	0	0	0	0	0	2.3
866	9	13	365	727	50.21	1452	46.3	6.3	2	3	2	1	58	1	0	0	0	0	0	0	0	0	2.56
867	30	4	349	706	49.43	1200	49	6.8	2	2	2	1	41	1	0	0	0	0	0	0	0	0	1.39
868	9	5	365	727	50.21	1452	46.3	6.3	2	3	2	2	53	1	0	0	0	0	0	0	0	0	1.61
869	9	5	365	727	50.21	1452	46.3	6.3	2	3	2	1	77	1	0	0	0	0	0	0	1	0	1.61
870	9	9	365	727	50.21	1452	46.3	6.3	2	3	2	2	54	1	0	0	0	0	0	0	0	0	2.2
871	30	14	349	706	49.43	1200	49	6.8	2	2	2	2	45	1	1	0	0	1	0	0	0	1	2.64
872	9	4	365	727	50.21	1452	46.3	6.3	2	3	2	1	80	1	0	0	0	0	0	0	0	1	1.39
873	9	10	365	727	50.21	1452	46.3	6.3	2	3	2	1	54	1	0	0	0	0	0	0	1	0	2.3
874	9	5	365	727	50.21	1452	46.3	6.3	2	3	2	2	69	1	0	0	0	0	0	0	1	1	1.61
875	30	8	349	706	49.43	1200	49	6.8	2	2	2	1	64	1	1	0	1	0	0	0	0	1	2.08
876	9	5	365	727	50.21	1452	46.3	6.3	2	2	2	1	47	1	0	0	0	0	0	0	0	0	1.61
877	30	7	349	706	49.43	1200	49	6.8	2	2	2	2	49	1	1	0	0	1	0	0	0	0	1.95
878	9	4	365	727	50.21	1452	46.3	6.3	2	3	2	2	69	1	0	0	0	0	0	0	0	1	1.39
879	9	7	365	727	50.21	1452	46.3	6.3	2	3	2	1	44	1	0	0	0	0	0	0	0	0	1.95
880	9	7	365	727	50.21	1452	46.3	6.3	2	1	2	1	78	1	0	0	0	0	0	0	1	0	1.95
881	9	6	365	727	50.21	1452	46.3	6.3	2	3	2	2	67	1	0	0	0	0	0	0	1	0	1.79
882	9	8	365	727	50.21	1452	46.3	6.3	2	3	2	2	67	1	0	0	0	0	0	0	0	1	2.08
883	9	5	365	727	50.21	1452	46.3	6.3	2	3	1	1	53	1	0	0	0	0	0	0	0	0	1.61
884	30	3	349	706	49.43	1200	49	6.8	2	1	2	1	66	1	1	0	0	0	0	0	1	1	1.1
885	9	5	365	727	50.21	1452	46.3	6.3	2	1	2	1	63	1	0	0	0	0	0	0	1	0	1.61
886	9	6	365	727	50.21	1452	46.3	6.3	2	3	2	1	66	1	0	0	0	0	1	0	0	0	1.79
887	9	6	365	727	50.21	1452	46.3	6.3	2	3	2	2	51	1	0	0	0	0	1	0	0	0	1.79
888	9	6	365	727	50.21	1452	46.3	6.3	2	3	2	2	65	1	0	0	0	0	0	0	1	0	1.79
889	9	10	365	727	50.21	1452	46.3	6.3	2	3	2	2	47	1	0	0	0	0	0	0	0	0	2.3
890	9	7	365	727	50.21	1452	46.3	6.3	2	2	2	1	60	1	0	0	0	0	1	0	0	0	1.95
891	9	6	365	727	50.21	1452	46.3	6.3	2	1	2	2	54	1	0	0	0	0	0	0	1	0	1.79
892	9	13	365	727	50.21	1452	46.3	6.3	2	3	1	2	66	1	0	0	0	0	0	0	0	0	2.56
893	45	6	198	370	53.51	733	39	3.3	2	3	2	2	83	1	0	0	0	0	0	0	1	0	1.79
894	9	8	365	727	50.21	1452	46.3	6.3	2	1	2	1	74	1	0	0	0	0	0	0	1	0	2.08
895	9	2	365	727	50.21	1452	46.3	6.3	2	3	1	1	47	1	1	1	0	0	0	0	0	0	0.69
896	30	5	349	706	49.43	1200	49	6.8	2	2	2	2	59	1	1	0	0	0	0	0	0	0	1.61
897	9	10	365	727	50.21	1452	46.3	6.3	2	3	2	2	75	1	0	0	0	0	0	0	1	1	2.3
898	45	10	198	370	53.51	733	39	3.3	2	3	2	1	72	1	0	0	0	0	0	0	1	0	2.3
899	30	9	349	706	49.43	1200	49	6.8	2	2	2	1	54	1	0	0	0	0	0	0	0	1	2.2
900	45	7	198	370	53.51	733	39	3.3	2	1	2	1	69	1	0	0	0	0	0	0	1	1	1.95
901	9	5	365	727	50.21	1452	46.3	6.3	2	3	2	2	59	1	0	0	0	0	1	0	1	1	1.61
902	9	11	365	727	50.21	1452	46.3	6.3	2	3	2	2	67	1	0	0	0	1	1	0	0	0	2.4
903	9	6	365	727	50.21	1452	46.3	6.3	2	3	2	1	54	1	0	0	0	0	1	0	0	0	1.79
904	9	7	365	727	50.21	1452	46.3	6.3	2	3	2	2	62	1	0	0	0	0	1	0	0	0	1.95
905	9	10	365	727	50.21	1452	46.3	6.3	2	3	2	2	59	1	0	0	0	0	1	0	0	0	2.3
906	9	2	365	727	50.21	1452	46.3	6.3	2	3	2	1	47	1	0	1	0	0	0	0	0	0	0.69
907	45	9	198	370	53.51	733	39	3.3	2	3	2	2	78	1	0	0	1	0	0	0	1	1	2.2
908	45	14	198	370	53.51	733	39	3.3	2	3	2	2	46	1	0	0	0	0	0	0	0	0	2.64
909	9	5	365	727	50.21	1452	46.3	6.3	2	2	2	1	32	1	0	0	0	0	1	0	0	0	1.61
910	45	9	198	370	53.51	733	39	3.3	2	3	1	1	65	1	0	0	0	0	0	0	1	1	2.2
911	9	18	365	727	50.21	1452	46.3	6.3	2	3	2	1	65	1	0	0	0	0	0	0	0	0	2.89
912	30	7	349	706	49.43	1200	49	6.8	2	2	2	1	56	1	0	0	0	0	0	0	1	0	1.95
913	30	5	349	706	49.43	1200	49	6.8	2	2	2	2	47	1	1	0	0	0	0	0	0	0	1.61
914	30	6	349	706	49.43	1200	49	6.8	2	2	2	1	60	2	1	0	0	0	0	0	1	1	1.79
915	30	6	349	706	49.43	1200	49	6.8	2	2	2	2	51	1	0	0	0	0	0	0	0	1	1.79
916	30	5	349	706	49.43	1200	49	6.8	2	2	2	2	44	1	1	0	0	0	0	0	0	0	1.61
917	30	9	349	706	49.43	1200	49	6.8	2	2	2	2	55	1	1	0	1	0	0	0	1	1	2.2
918	9	13	365	727	50.21	1452	46.3	6.3	2	1	2	1	73	1	0	0	0	0	0	0	1	1	2.56
919	30	6	349	706	49.43	1200	49	6.8	2	2	2	2	48	1	0	0	0	0	0	0	1	0	1.79
920	30	6	349	706	49.43	1200	49	6.8	2	2	2	1	55	1	1	0	0	0	0	0	0	0	1.79
921	30	9	349	706	49.43	1200	49	6.8	2	2	2	1	64	1	0	0	0	0	0	0	0	0	2.2
922	30	3	349	706	49.43	1200	49	6.8	2	2	2	2	53	1	0	0	0	0	0	0	0	0	1.1
923	30	8	349	706	49.43	1200	49	6.8	2	1	2	1	48	1	1	0	0	0	0	0	0	0	2.08
924	9	17	365	727	50.21	1452	46.3	6.3	2	1	2	2	77	1	0	0	0	0	0	0	0	0	2.83
925	30	9	349	706	49.43	1200	49	6.8	2	2	2	1	45	1	0	0	0	0	0	0	0	0	2.2
926	9	5	365	727	50.21	1452	46.3	6.3	2	3	2	2	64	1	0	0	0	0	0	0	0	0	1.61
927	9	4	365	727	50.21	1452	46.3	6.3	2	2	2	1	55	2	0	0	0	1	0	0	0	0	1.39
928	30	6	349	706	49.43	1200	49	6.8	2	2	2	2	53	1	0	0	0	0	0	0	1	1	1.79
929	9	9	365	727	50.21	1452	46.3	6.3	2	2	2	2	55	1	0	0	0	0	1	0	1	0	2.2
930	9	7	365	727	50.21	1452	46.3	6.3	2	2	2	2	63	1	0	0	0	0	0	0	0	0	1.95
931	30	7	349	706	49.43	1200	49	6.8	2	0	2	1	55	1	1	0	0	0	0	0	0	0	1.95
932	9	24	365	727	50.21	1452	46.3	6.3	2	3	2	1	70	1	0	0	1	0	0	0	1	1	3.18
933	9	10	365	727	50.21	1452	46.3	6.3	2	3	2	2	65	1	0	0	1	0	0	0	0	1	2.3
934	9	5	365	727	50.21	1452	46.3	6.3	2	3	2	2	73	1	0	0	0	0	0	0	1	0	1.61
935	9	3	365	727	50.21	1452	46.3	6.3	2	1	2	1	45	1	0	0	1	0	0	0	0	0	1.1
936	9	11	365	727	50.21	1452	46.3	6.3	2	3	2	1	47	1	0	0	0	0	1	0	0	0	2.4
937	9	7	365	727	50.21	1452	46.3	6.3	2	3	2	1	38	1	0	0	0	0	1	0	0	0	1.95
938	9	17	365	727	50.21	1452	46.3	6.3	2	3	2	1	74	1	0	0	0	0	0	0	1	1	2.83
939	9	5	365	727	50.21	1452	46.3	6.3	2	3	2	2	68	1	0	0	0	0	0	0	1	0	1.61
940	9	8	365	727	50.21	1452	46.3	6.3	2	3	2	1	48	1	0	0	0	0	0	0	0	0	2.08
941	9	6	365	727	50.21	1452	46.3	6.3	2	3	2	2	49	2	0	0	0	0	0	0	0	0	1.79
942	9	3	365	727	50.21	1452	46.3	6.3	2	0	2	1	42	1	0	0	0	0	0	0	0	0	1.1
943	45	9	198	370	53.51	733	39	3.3	2	2	1	2	73	1	0	0	1	0	0	0	0	1	2.2
944	45	7	198	370	53.51	733	39	3.3	2	3	2	2	73	1	0	0	0	0	1	0	1	0	1.95
945	9	5	365	727	50.21	1452	46.3	6.3	2	3	2	1	47	1	0	0	0	0	0	0	0	0	1.61
946	9	8	365	727	50.21	1452	46.3	6.3	2	3	2	2	66	1	0	0	0	0	0	0	0	0	2.08
947	9	11	365	727	50.21	1452	46.3	6.3	2	3	2	2	53	1	0	0	0	0	0	0	0	1	2.4
948	45	5	198	370	53.51	733	39	3.3	2	3	1	1	63	2	0	0	0	0	0	0	0	0	1.61
949	9	5	365	727	50.21	1452	46.3	6.3	2	2	2	1	55	1	0	0	0	0	0	0	0	1	1.61
950	9	12	365	727	50.21	1452	46.3	6.3	2	3	2	1	74	1	0	0	1	0	0	0	1	1	2.48
951	9	9	365	727	50.21	1452	46.3	6.3	2	3	2	2	77	1	0	0	0	0	0	0	1	1	2.2
952	9	11	365	727	50.21	1452	46.3	6.3	2	3	2	1	26	1	0	1	0	0	0	0	0	0	2.4
953	9	5	365	727	50.21	1452	46.3	6.3	2	2	2	2	68	1	0	0	0	0	0	0	0	1	1.61
954	9	9	365	727	50.21	1452	46.3	6.3	2	3	2	2	65	1	0	0	0	0	0	0	0	0	2.2
955	9	11	365	727	50.21	1452	46.3	6.3	2	3	2	1	51	1	0	0	0	0	0	0	0	0	2.4
956	9	5	365	727	50.21	1452	46.3	6.3	2	1	2	1	63	1	0	0	0	0	0	0	0	0	1.61
957	9	7	365	727	50.21	1452	46.3	6.3	2	2	1	2	67	1	0	0	1	0	0	0	1	0	1.95
958	9	17	365	727	50.21	1452	46.3	6.3	2	2	2	1	74	1	0	0	0	1	0	0	0	0	2.83
959	9	6	365	727	50.21	1452	46.3	6.3	2	3	2	2	69	1	0	0	0	0	0	0	0	0	1.79
960	9	7	365	727	50.21	1452	46.3	6.3	2	1	2	2	72	1	0	0	0	0	1	0	1	0	1.95
961	9	5	365	727	50.21	1452	46.3	6.3	2	3	2	1	49	1	0	0	0	0	1	0	0	0	1.61
962	9	4	365	727	50.21	1452	46.3	6.3	2	2	2	1	71	1	0	0	1	0	0	0	1	1	1.39
963	9	11	365	727	50.21	1452	46.3	6.3	2	1	2	2	59	1	0	0	0	0	0	0	0	0	2.4
964	9	4	365	727	50.21	1452	46.3	6.3	2	3	2	2	60	1	0	0	0	0	0	0	1	1	1.39
965	9	10	365	727	50.21	1452	46.3	6.3	2	3	2	1	66	1	0	0	0	0	0	0	1	0	2.3
966	9	4	365	727	50.21	1452	46.3	6.3	2	3	2	2	55	1	0	0	0	0	0	0	0	0	1.39
967	9	9	365	727	50.21	1452	46.3	6.3	2	1	2	1	67	1	0	0	0	0	0	0	1	1	2.2
968	9	6	365	727	50.21	1452	46.3	6.3	2	3	2	2	54	1	0	0	0	0	0	0	0	1	1.79
969	9	9	365	727	50.21	1452	46.3	6.3	2	3	2	1	54	1	0	0	0	0	1	0	0	0	2.2
970	9	4	365	727	50.21	1452	46.3	6.3	2	3	2	1	49	1	0	0	0	0	0	0	0	0	1.39
971	9	5	365	727	50.21	1452	46.3	6.3	2	3	2	1	50	1	0	0	0	1	0	0	0	1	1.61
972	9	6	365	727	50.21	1452	46.3	6.3	2	1	2	1	80	1	0	0	0	0	0	0	1	0	1.79
973	9	8	365	727	50.21	1452	46.3	6.3	2	3	2	2	46	1	0	0	0	0	1	0	0	0	2.08
974	9	4	365	727	50.21	1452	46.3	6.3	2	3	2	1	61	1	0	0	0	0	0	0	0	0	1.39
975	9	7	365	727	50.21	1452	46.3	6.3	2	3	2	1	78	1	0	0	0	0	0	0	0	0	1.95
976	9	4	365	727	50.21	1452	46.3	6.3	2	3	2	1	47	1	0	0	0	0	0	0	0	0	1.39
977	9	7	365	727	50.21	1452	46.3	6.3	2	3	2	1	68	1	0	0	0	0	0	0	0	0	1.95
978	9	7	365	727	50.21	1452	46.3	6.3	2	3	2	2	61	1	0	0	0	0	0	0	1	1	1.95
979	9	10	365	727	50.21	1452	46.3	6.3	2	3	2	1	55	1	0	0	0	0	0	0	0	0	2.3
980	4	10	1363	2575	52.93	3133	44.1	8.7	3	0	2	2	55	1	0	0	0	1	1	1	0	0	2.3
981	4	27	1363	2575	52.93	3133	44.1	8.7	3	1	2	1	75	1	1	0	1	1	0	0	0	0	3.3
982	4	8	1363	2575	52.93	3133	44.1	8.7	3	1	2	1	56	1	0	0	1	0	0	0	0	1	2.08
983	4	4	1363	2575	52.93	3133	44.1	8.7	3	1	2	2	64	1	0	0	0	1	1	0	0	0	1.39
984	4	36	1363	2575	52.93	3133	44.1	8.7	3	1	2	2	61	1	0	0	1	0	1	0	0	0	3.58
985	4	17	1363	2575	52.93	3133	44.1	8.7	3	1	2	1	77	1	0	0	0	1	1	1	0	0	2.83
986	4	6	1363	2575	52.93	3133	44.1	8.7	3	0	2	1	42	1	0	0	0	1	1	0	0	0	1.79
987	4	10	1363	2575	52.93	3133	44.1	8.7	3	1	2	1	47	1	0	0	0	1	1	0	0	0	2.3
988	1	12	873	1672	52.21	2335	33.7	6	3	1	2	2	51	1	0	0	1	0	1	0	0	0	2.48
989	4	9	1363	2575	52.93	3133	44.1	8.7	3	1	2	2	75	1	0	0	0	0	1	0	1	1	2.2
990	4	14	1363	2575	52.93	3133	44.1	8.7	3	1	2	2	65	1	0	0	0	0	1	0	0	1	2.64
991	4	4	1363	2575	52.93	3133	44.1	8.7	3	3	2	1	62	1	0	0	1	0	1	1	0	0	1.39
992	1	8	873	1672	52.21	2335	33.7	6	3	1	2	1	52	1	0	0	0	0	0	0	0	0	2.08
993	4	7	1363	2575	52.93	3133	44.1	8.7	3	2	2	2	68	1	0	0	0	0	1	0	0	0	1.95
994	4	8	1363	2575	52.93	3133	44.1	8.7	3	0	2	1	69	1	0	0	0	0	0	0	0	1	2.08
995	4	8	1363	2575	52.93	3133	44.1	8.7	3	1	2	1	52	1	0	0	1	0	0	1	0	0	2.08
996	4	7	1363	2575	52.93	3133	44.1	8.7	3	0	2	2	64	1	0	0	0	0	1	0	0	0	1.95
997	4	5	1363	2575	52.93	3133	44.1	8.7	3	1	2	2	55	1	0	0	0	1	1	0	0	0	1.61
998	1	15	873	1672	52.21	2335	33.7	6	3	1	2	1	62	1	1	0	0	0	0	1	1	1	2.71
999	1	7	873	1672	52.21	2335	33.7	6	3	1	2	1	77	1	0	0	0	0	1	1	1	0	1.95
1000	4	5	1363	2575	52.93	3133	44.1	8.7	3	0	2	1	44	1	0	0	0	0	0	0	0	0	1.61
1001	4	11	1363	2575	52.93	3133	44.1	8.7	3	1	2	1	65	1	0	0	0	0	1	0	0	0	2.4
1002	4	6	1363	2575	52.93	3133	44.1	8.7	3	2	2	1	56	1	0	0	0	1	1	0	1	1	1.79
1003	1	7	873	1672	52.21	2335	33.7	6	3	1	2	1	49	1	0	0	0	0	0	0	1	0	1.95
1004	4	13	1363	2575	52.93	3133	44.1	8.7	3	1	2	2	78	1	0	0	0	0	0	1	0	0	2.56
1005	4	10	1363	2575	52.93	3133	44.1	8.7	3	1	2	2	64	1	0	0	0	1	0	1	0	0	2.3
1006	1	8	873	1672	52.21	2335	33.7	6	3	1	2	1	86	1	0	0	0	0	1	0	0	1	2.08
1007	4	10	1363	2575	52.93	3133	44.1	8.7	3	3	2	2	74	1	0	0	1	0	1	1	0	0	2.3
1008	4	14	1363	2575	52.93	3133	44.1	8.7	3	0	2	1	86	1	0	0	0	0	0	0	0	0	2.64
1009	4	9	1363	2575	52.93	3133	44.1	8.7	3	3	2	1	74	1	1	0	1	0	0	0	0	0	2.2
1010	4	17	1363	2575	52.93	3133	44.1	8.7	3	0	2	1	85	1	0	0	0	0	0	1	1	1	2.83
1011	4	7	1363	2575	52.93	3133	44.1	8.7	3	0	2	2	56	1	0	0	0	0	0	1	1	0	1.95
1012	4	21	1363	2575	52.93	3133	44.1	8.7	3	0	2	1	46	1	1	0	1	0	1	1	0	0	3.04
1013	4	11	1363	2575	52.93	3133	44.1	8.7	3	3	2	1	53	1	0	0	1	0	1	0	1	1	2.4
1014	4	7	1363	2575	52.93	3133	44.1	8.7	3	0	2	2	55	1	0	0	0	0	0	1	1	0	1.95
1015	4	5	1363	2575	52.93	3133	44.1	8.7	3	0	2	1	61	1	1	0	0	1	1	0	1	0	1.61
1016	4	6	1363	2575	52.93	3133	44.1	8.7	3	0	2	2	73	1	0	0	0	0	0	1	1	1	1.79
1017	4	8	1363	2575	52.93	3133	44.1	8.7	3	0	2	1	78	1	0	0	1	0	0	1	0	1	2.08
1018	4	10	1363	2575	52.93	3133	44.1	8.7	3	0	2	1	54	1	0	0	1	1	1	1	0	0	2.3
1019	4	6	1363	2575	52.93	3133	44.1	8.7	3	0	2	2	62	1	0	0	1	1	1	0	1	0	1.79
1020	4	15	1363	2575	52.93	3133	44.1	8.7	3	2	2	1	28	2	0	0	0	0	0	0	0	0	2.71
1021	4	7	1363	2575	52.93	3133	44.1	8.7	3	3	1	2	62	1	0	0	0	0	0	0	1	0	1.95
1022	4	6	1363	2575	52.93	3133	44.1	8.7	3	0	2	1	54	1	0	0	0	0	0	0	0	0	1.79
1023	4	16	1363	2575	52.93	3133	44.1	8.7	3	0	2	2	66	1	0	0	0	0	1	0	0	0	2.77
1024	4	7	1363	2575	52.93	3133	44.1	8.7	3	1	2	1	67	1	0	0	1	1	1	0	0	0	1.95
1025	4	22	1363	2575	52.93	3133	44.1	8.7	3	3	2	1	68	1	1	0	0	1	0	0	0	1	3.09
1026	1	10	873	1672	52.21	2335	33.7	6	3	1	2	2	77	1	0	0	0	0	1	0	1	1	2.3
1027	4	18	1363	2575	52.93	3133	44.1	8.7	3	1	2	2	59	1	0	0	1	1	1	1	0	0	2.89
1028	4	7	1363	2575	52.93	3133	44.1	8.7	3	1	2	1	58	1	0	0	0	0	0	0	0	0	1.95
1029	4	7	1363	2575	52.93	3133	44.1	8.7	3	1	2	1	58	1	1	0	0	1	1	0	1	0	1.95
1030	4	9	1363	2575	52.93	3133	44.1	8.7	3	0	2	2	54	1	0	0	0	0	1	0	0	0	2.2
1031	4	12	1363	2575	52.93	3133	44.1	8.7	3	1	2	1	45	1	0	0	0	0	0	1	0	1	2.48
1032	4	29	1363	2575	52.93	3133	44.1	8.7	3	3	2	2	71	1	0	0	0	1	1	1	0	0	3.37
1033	4	11	1363	2575	52.93	3133	44.1	8.7	3	0	2	1	52	1	1	0	1	1	1	0	0	1	2.4
1034	4	7	1363	2575	52.93	3133	44.1	8.7	3	1	2	2	55	1	0	0	1	0	0	0	0	1	1.95
1035	4	6	1363	2575	52.93	3133	44.1	8.7	3	0	2	1	56	1	0	0	0	1	1	1	0	0	1.79
1036	4	8	1363	2575	52.93	3133	44.1	8.7	3	3	2	2	69	1	1	0	1	0	1	1	0	0	2.08
1037	4	8	1363	2575	52.93	3133	44.1	8.7	3	1	2	1	64	1	0	0	0	0	1	0	0	0	2.08
1038	4	8	1363	2575	52.93	3133	44.1	8.7	3	2	2	1	53	1	0	0	0	0	0	0	0	0	2.08
1039	4	17	1363	2575	52.93	3133	44.1	8.7	3	0	2	2	53	1	0	0	0	0	0	1	0	0	2.83
1040	4	7	1363	2575	52.93	3133	44.1	8.7	3	0	2	1	78	1	0	0	0	0	0	0	0	1	1.95
1041	4	6	1363	2575	52.93	3133	44.1	8.7	3	1	2	2	68	1	0	0	0	0	1	0	1	1	1.79
1042	4	7	1363	2575	52.93	3133	44.1	8.7	3	2	2	2	41	1	0	0	0	1	1	0	0	0	1.95
1043	4	9	1363	2575	52.93	3133	44.1	8.7	3	1	2	1	66	1	0	0	1	1	1	1	0	0	2.2
1044	4	11	1363	2575	52.93	3133	44.1	8.7	3	0	2	2	91	1	0	0	0	0	0	0	1	1	2.4
1045	4	12	1363	2575	52.93	3133	44.1	8.7	3	0	2	2	46	1	0	0	0	0	1	1	0	0	2.48
1046	4	4	1363	2575	52.93	3133	44.1	8.7	3	0	2	1	51	1	0	0	0	0	0	0	0	0	1.39
1047	4	11	1363	2575	52.93	3133	44.1	8.7	3	2	2	2	70	1	0	0	0	1	1	0	0	1	2.4
1048	4	19	1363	2575	52.93	3133	44.1	8.7	3	3	2	2	50	1	0	0	1	0	1	0	0	0	2.94
1049	4	11	1363	2575	52.93	3133	44.1	8.7	3	3	2	1	75	1	0	0	0	1	1	1	0	0	2.4
1050	4	7	1363	2575	52.93	3133	44.1	8.7	3	1	2	1	45	1	1	0	1	0	1	0	0	1	1.95
1051	7	17	398	554	71.84	1130	41.4	4.5	3	1	2	1	29	1	0	0	0	0	1	0	0	0	2.83
1052	7	7	398	554	71.84	1130	41.4	4.5	3	1	2	2	68	1	0	0	0	1	1	0	1	1	1.95
1053	7	9	398	554	71.84	1130	41.4	4.5	3	2	2	2	55	1	0	1	1	0	0	0	0	0	2.2
1054	7	9	398	554	71.84	1130	41.4	4.5	3	1	2	2	47	1	0	1	0	1	1	0	0	0	2.2
1055	7	13	398	554	71.84	1130	41.4	4.5	3	1	2	2	71	1	0	0	1	0	0	0	0	1	2.56
1056	7	17	398	554	71.84	1130	41.4	4.5	3	1	2	2	66	1	0	0	0	0	0	0	1	1	2.83
1057	7	6	398	554	71.84	1130	41.4	4.5	3	1	1	2	57	1	0	0	0	0	0	0	1	0	1.79
1058	7	13	398	554	71.84	1130	41.4	4.5	3	1	2	1	64	1	0	0	0	1	1	1	1	1	2.56
1059	7	10	398	554	71.84	1130	41.4	4.5	3	1	2	2	61	1	0	1	1	1	1	0	0	1	2.3
1060	4	8	1363	2575	52.93	3133	44.1	8.7	3	3	2	1	64	1	0	0	0	0	1	1	0	1	2.08
1061	7	9	398	554	71.84	1130	41.4	4.5	3	1	2	2	66	1	0	1	0	0	1	1	1	1	2.2
1062	7	8	398	554	71.84	1130	41.4	4.5	3	1	2	1	56	1	0	0	1	0	1	0	0	1	2.08
1063	7	11	398	554	71.84	1130	41.4	4.5	3	1	2	2	66	1	0	0	1	1	0	0	1	1	2.4
1064	7	8	398	554	71.84	1130	41.4	4.5	3	2	2	1	54	1	0	0	0	0	1	0	0	0	2.08
1065	7	9	398	554	71.84	1130	41.4	4.5	3	1	2	2	75	1	0	0	1	1	0	0	1	1	2.2
1066	7	11	398	554	71.84	1130	41.4	4.5	3	0	2	2	87	1	0	0	0	1	0	1	1	0	2.4
1067	7	12	398	554	71.84	1130	41.4	4.5	3	1	1	2	74	1	0	0	0	0	0	1	1	1	2.48
1068	7	8	398	554	71.84	1130	41.4	4.5	3	1	2	1	59	1	0	0	0	1	0	0	1	1	2.08
1069	7	7	398	554	71.84	1130	41.4	4.5	3	1	2	1	59	1	0	0	1	1	1	0	1	0	1.95
1070	7	9	398	554	71.84	1130	41.4	4.5	3	1	2	1	76	1	0	0	1	0	0	0	1	1	2.2
1071	7	13	398	554	71.84	1130	41.4	4.5	3	1	2	2	81	1	0	0	1	0	1	0	1	1	2.56
1072	4	7	1363	2575	52.93	3133	44.1	8.7	3	0	2	2	28	1	0	0	0	0	1	0	0	0	1.95
1073	7	5	398	554	71.84	1130	41.4	4.5	3	1	2	2	84	1	0	1	0	0	0	0	1	1	1.61
1074	7	8	398	554	71.84	1130	41.4	4.5	3	1	2	2	74	1	0	0	1	1	1	1	1	1	2.08
1075	7	5	398	554	71.84	1130	41.4	4.5	3	1	1	1	57	1	0	0	0	0	1	0	1	1	1.61
1076	7	12	398	554	71.84	1130	41.4	4.5	3	1	2	2	62	1	0	0	0	1	1	0	0	1	2.48
1077	7	11	398	554	71.84	1130	41.4	4.5	3	1	2	1	87	1	0	1	1	0	1	0	1	0	2.4
1078	7	11	398	554	71.84	1130	41.4	4.5	3	1	2	1	90	1	0	1	0	0	0	0	1	0	2.4
1079	7	5	398	554	71.84	1130	41.4	4.5	3	0	2	1	48	1	0	0	0	0	0	0	0	0	1.61
1080	7	13	398	554	71.84	1130	41.4	4.5	3	0	1	1	56	1	0	0	1	1	0	0	1	1	2.56
1081	7	8	398	554	71.84	1130	41.4	4.5	3	1	2	2	63	1	0	0	1	1	1	0	0	1	2.08
1082	7	9	398	554	71.84	1130	41.4	4.5	3	1	2	2	73	1	0	0	0	0	1	0	1	1	2.2
1083	4	7	1363	2575	52.93	3133	44.1	8.7	3	0	1	1	63	1	1	0	1	0	0	0	0	1	1.95
1084	4	8	1363	2575	52.93	3133	44.1	8.7	3	3	2	2	54	1	0	0	0	0	1	0	1	1	2.08
1085	4	4	1363	2575	52.93	3133	44.1	8.7	3	1	2	2	61	1	1	0	1	0	0	0	1	0	1.39
1086	4	14	1363	2575	52.93	3133	44.1	8.7	3	0	2	1	66	1	0	0	1	1	1	1	0	0	2.64
1087	4	11	1363	2575	52.93	3133	44.1	8.7	3	0	2	1	78	1	0	0	1	0	1	1	0	0	2.4
1088	4	9	1363	2575	52.93	3133	44.1	8.7	3	3	2	2	52	1	0	0	1	0	1	0	0	0	2.2
1089	4	9	1363	2575	52.93	3133	44.1	8.7	3	3	2	1	64	1	0	0	0	0	1	1	1	0	2.2
1090	4	18	1363	2575	52.93	3133	44.1	8.7	3	3	2	2	65	1	0	0	1	1	1	0	1	0	2.89
1091	4	7	1363	2575	52.93	3133	44.1	8.7	3	3	2	2	47	1	0	0	0	0	0	0	0	0	1.95
1092	4	12	1363	2575	52.93	3133	44.1	8.7	3	0	2	2	42	1	0	0	0	0	0	0	0	0	2.48
1093	4	9	1363	2575	52.93	3133	44.1	8.7	3	0	2	2	46	1	0	0	1	1	0	0	0	1	2.2
1094	4	13	1363	2575	52.93	3133	44.1	8.7	3	0	2	2	53	1	0	0	0	1	0	0	1	0	2.56
1095	4	6	1363	2575	52.93	3133	44.1	8.7	3	2	2	1	79	1	0	0	1	0	0	0	0	1	1.79
1096	27	14	308	443	69.53	853	39	8.4	2	2	2	1	53	1	0	1	0	1	0	0	0	0	2.64
1097	4	14	1363	2575	52.93	3133	44.1	8.7	3	0	2	2	44	1	0	0	0	0	1	1	1	0	2.64
1098	27	14	308	443	69.53	853	39	8.4	2	0	2	1	60	1	0	0	0	0	0	0	0	0	2.64
1099	27	11	308	443	69.53	853	39	8.4	2	1	2	2	56	1	0	0	0	0	0	0	0	0	2.4
1100	27	10	308	443	69.53	853	39	8.4	2	1	2	1	66	1	0	0	0	0	1	0	0	0	2.3
1101	27	7	308	443	69.53	853	39	8.4	2	1	2	1	71	1	0	0	0	0	0	0	0	1	1.95
1102	27	8	308	443	69.53	853	39	8.4	2	3	2	1	50	1	0	0	0	0	0	0	0	0	2.08
1103	27	3	308	443	69.53	853	39	8.4	2	0	2	2	48	1	0	0	0	0	0	0	0	0	1.1
1104	27	6	308	443	69.53	853	39	8.4	2	0	2	2	76	1	0	0	0	0	0	0	1	0	1.79
1105	27	7	308	443	69.53	853	39	8.4	2	2	2	2	48	1	0	0	0	0	0	0	0	0	1.95
1106	27	9	308	443	69.53	853	39	8.4	2	2	2	1	49	1	0	0	0	0	0	0	0	0	2.2
1107	27	11	308	443	69.53	853	39	8.4	2	2	2	1	62	1	0	0	0	1	0	0	1	1	2.4
1108	27	16	308	443	69.53	853	39	8.4	2	1	2	2	56	1	0	0	0	0	1	0	0	1	2.77
1109	4	21	1363	2575	52.93	3133	44.1	8.7	3	1	2	1	66	1	0	0	1	1	1	0	0	0	3.04
1110	4	7	1363	2575	52.93	3133	44.1	8.7	3	0	2	1	29	1	1	0	0	1	1	0	0	0	1.95
1111	27	10	308	443	69.53	853	39	8.4	2	3	2	1	62	1	0	0	0	0	1	0	0	0	2.3
1112	27	5	308	443	69.53	853	39	8.4	2	0	2	2	55	1	0	0	0	0	0	0	0	0	1.61
1113	27	10	308	443	69.53	853	39	8.4	2	1	2	2	55	1	0	0	0	1	0	0	0	1	2.3
1114	27	11	308	443	69.53	853	39	8.4	2	0	2	1	75	1	0	0	1	0	0	0	1	0	2.4
1115	27	9	308	443	69.53	853	39	8.4	2	1	2	1	69	1	0	0	1	0	0	0	1	1	2.2
1116	27	17	308	443	69.53	853	39	8.4	2	2	2	1	54	1	0	0	0	1	0	0	0	1	2.83
1117	27	3	308	443	69.53	853	39	8.4	2	0	2	2	47	1	0	0	1	1	1	0	0	0	1.1
1118	27	17	308	443	69.53	853	39	8.4	2	0	2	1	76	1	0	0	0	0	0	0	1	1	2.83
1119	27	5	308	443	69.53	853	39	8.4	2	3	2	1	51	1	0	0	0	0	0	0	0	1	1.61
1120	27	6	308	443	69.53	853	39	8.4	2	2	2	1	58	1	0	0	0	1	0	0	0	1	1.79
1121	4	7	1363	2575	52.93	3133	44.1	8.7	3	0	2	1	49	1	0	0	1	1	1	0	0	0	1.95
1122	4	8	1363	2575	52.93	3133	44.1	8.7	3	0	2	2	63	1	0	0	0	1	1	0	1	1	2.08
1123	27	6	308	443	69.53	853	39	8.4	2	3	2	2	59	1	0	0	0	0	0	0	0	0	1.79
1124	27	20	308	443	69.53	853	39	8.4	2	0	2	2	68	1	0	0	0	0	0	0	1	1	3
1125	27	11	308	443	69.53	853	39	8.4	2	3	2	2	54	1	0	0	0	0	0	0	0	1	2.4
1126	27	35	308	443	69.53	853	39	8.4	2	0	2	1	50	1	0	1	0	0	1	0	1	0	3.56
1127	4	3	1363	2575	52.93	3133	44.1	8.7	3	0	2	1	49	1	0	0	1	1	1	1	0	0	1.1
1128	4	12	1363	2575	52.93	3133	44.1	8.7	3	0	2	1	62	1	0	0	1	1	1	0	0	0	2.48
1129	27	10	308	443	69.53	853	39	8.4	2	0	2	2	61	1	0	0	0	0	0	0	1	1	2.3
1130	4	15	1363	2575	52.93	3133	44.1	8.7	3	0	2	1	74	1	0	0	1	0	1	0	1	1	2.71
1131	27	12	308	443	69.53	853	39	8.4	2	1	2	2	59	1	0	0	0	1	0	0	1	1	2.48
1132	4	9	1363	2575	52.93	3133	44.1	8.7	3	1	2	1	52	1	0	0	0	0	1	0	1	0	2.2
1133	4	10	1363	2575	52.93	3133	44.1	8.7	3	1	2	1	69	1	0	0	1	0	0	0	1	0	2.3
1134	27	9	308	443	69.53	853	39	8.4	2	0	2	1	57	1	0	0	0	0	0	0	0	0	2.2
1135	27	4	308	443	69.53	853	39	8.4	2	2	2	1	46	1	0	0	0	0	0	0	0	0	1.39
1136	27	7	308	443	69.53	853	39	8.4	2	0	2	1	51	1	0	0	0	0	0	0	0	0	1.95
1137	4	6	1363	2575	52.93	3133	44.1	8.7	3	0	2	2	53	1	0	0	0	1	0	0	1	1	1.79
1138	27	6	308	443	69.53	853	39	8.4	2	0	2	1	68	1	0	0	0	0	0	0	1	1	1.79
1139	27	9	308	443	69.53	853	39	8.4	2	1	2	1	79	1	0	0	0	0	0	0	0	0	2.2
1140	4	6	1363	2575	52.93	3133	44.1	8.7	3	0	2	1	49	1	1	0	1	1	1	0	0	0	1.79
1141	7	9	398	554	71.84	1130	41.4	4.5	3	2	2	2	65	1	0	0	1	0	0	0	1	1	2.2
1142	7	12	398	554	71.84	1130	41.4	4.5	3	1	2	1	70	1	0	0	1	1	0	0	1	1	2.48
1143	7	6	398	554	71.84	1130	41.4	4.5	3	1	2	1	42	1	0	0	1	0	0	0	0	0	1.79
1144	7	15	398	554	71.84	1130	41.4	4.5	3	2	2	1	73	1	0	0	0	1	0	0	1	0	2.71
1145	7	9	398	554	71.84	1130	41.4	4.5	3	1	1	2	61	1	0	0	0	0	1	0	1	0	2.2
1146	4	12	1363	2575	52.93	3133	44.1	8.7	3	0	1	2	52	1	0	0	0	0	1	1	0	0	2.48
1147	4	4	1363	2575	52.93	3133	44.1	8.7	3	1	2	1	46	1	0	0	0	0	1	0	0	0	1.39
1148	7	4	398	554	71.84	1130	41.4	4.5	3	1	2	2	59	1	0	0	0	0	0	0	0	0	1.39
1149	7	7	398	554	71.84	1130	41.4	4.5	3	1	2	1	45	1	0	0	1	0	1	0	0	1	1.95
1150	7	13	398	554	71.84	1130	41.4	4.5	3	1	2	2	77	1	0	0	1	1	1	0	1	1	2.56
1151	4	10	1363	2575	52.93	3133	44.1	8.7	3	0	2	1	41	1	0	0	1	0	1	0	0	0	2.3
1152	7	6	398	554	71.84	1130	41.4	4.5	3	0	2	2	54	1	0	0	0	0	0	0	1	1	1.79
1153	4	13	1363	2575	52.93	3133	44.1	8.7	3	0	2	1	49	1	0	0	0	1	1	0	1	1	2.56
1154	7	7	398	554	71.84	1130	41.4	4.5	3	1	2	1	59	1	0	0	1	0	1	0	1	1	1.95
1155	7	8	398	554	71.84	1130	41.4	4.5	3	1	2	2	55	1	0	0	0	0	0	0	0	0	2.08
1156	7	22	398	554	71.84	1130	41.4	4.5	3	1	1	2	77	1	0	0	1	0	1	0	1	0	3.09
1157	4	8	1363	2575	52.93	3133	44.1	8.7	3	3	2	1	68	1	0	0	1	1	1	0	0	1	2.08
1158	4	19	1363	2575	52.93	3133	44.1	8.7	3	3	2	2	56	1	0	0	1	1	1	1	0	0	2.94
1159	7	13	398	554	71.84	1130	41.4	4.5	3	1	1	1	78	1	0	0	1	0	0	0	1	0	2.56
1160	4	8	1363	2575	52.93	3133	44.1	8.7	3	3	2	2	78	1	0	0	0	0	1	0	0	0	2.08
1161	4	11	1363	2575	52.93	3133	44.1	8.7	3	0	2	2	54	1	0	0	1	0	1	1	0	0	2.4
1162	7	8	398	554	71.84	1130	41.4	4.5	3	1	2	1	63	1	0	0	1	0	1	0	0	1	2.08
1163	4	12	1363	2575	52.93	3133	44.1	8.7	3	3	2	2	51	1	0	0	0	1	1	0	0	0	2.48
1164	7	10	398	554	71.84	1130	41.4	4.5	3	1	2	1	47	1	0	0	1	1	1	0	1	0	2.3
1165	4	16	1363	2575	52.93	3133	44.1	8.7	3	0	2	1	78	1	0	0	0	1	1	1	1	0	2.77
1166	7	12	398	554	71.84	1130	41.4	4.5	3	1	2	2	51	1	0	0	1	0	1	0	0	0	2.48
1167	7	9	398	554	71.84	1130	41.4	4.5	3	0	2	2	73	1	0	0	1	1	1	0	1	1	2.2
1168	7	9	398	554	71.84	1130	41.4	4.5	3	1	2	2	70	1	0	0	1	0	0	0	1	1	2.2
1169	7	6	398	554	71.84	1130	41.4	4.5	3	1	2	2	44	1	0	0	0	0	1	0	1	0	1.79
1170	7	10	398	554	71.84	1130	41.4	4.5	3	1	2	2	70	1	0	0	0	0	0	1	1	1	2.3
1171	7	18	398	554	71.84	1130	41.4	4.5	3	1	2	1	61	1	0	1	0	0	1	0	0	0	2.89
1172	7	10	398	554	71.84	1130	41.4	4.5	3	1	1	1	53	1	0	1	1	0	1	0	0	0	2.3
1173	7	6	398	554	71.84	1130	41.4	4.5	3	1	2	1	55	1	0	0	1	0	0	0	0	1	1.79
1174	7	11	398	554	71.84	1130	41.4	4.5	3	1	2	2	69	1	0	1	0	0	0	0	0	1	2.4
1175	7	9	398	554	71.84	1130	41.4	4.5	3	1	2	1	67	1	0	0	0	0	0	0	1	0	2.2
1176	7	8	398	554	71.84	1130	41.4	4.5	3	1	1	1	52	1	0	0	1	1	1	0	0	1	2.08
1177	1	9	873	1672	52.21	2335	33.7	6	3	1	2	2	60	1	0	0	1	1	0	0	1	1	2.2
1178	1	12	873	1672	52.21	2335	33.7	6	3	1	2	1	54	1	0	0	0	1	0	1	1	0	2.48
1179	1	7	873	1672	52.21	2335	33.7	6	3	2	2	1	67	1	0	0	0	0	1	0	1	0	1.95
1180	1	12	873	1672	52.21	2335	33.7	6	3	2	2	1	76	1	0	0	1	0	0	0	1	0	2.48
1181	1	13	873	1672	52.21	2335	33.7	6	3	1	2	1	62	1	0	0	1	0	0	0	0	1	2.56
1182	1	6	873	1672	52.21	2335	33.7	6	3	1	2	1	67	1	0	0	1	0	0	0	0	1	1.79
1183	1	8	873	1672	52.21	2335	33.7	6	3	1	2	1	51	1	0	0	0	0	0	0	1	0	2.08
1184	1	11	873	1672	52.21	2335	33.7	6	3	1	2	2	67	1	0	0	0	0	0	0	1	0	2.4
1185	1	7	873	1672	52.21	2335	33.7	6	3	2	2	2	46	1	0	0	0	0	0	0	0	0	1.95
1186	1	9	873	1672	52.21	2335	33.7	6	3	1	2	1	52	1	0	0	0	0	0	0	0	0	2.2
1187	1	5	873	1672	52.21	2335	33.7	6	3	2	2	1	64	1	0	0	0	0	1	0	0	0	1.61
1188	1	9	873	1672	52.21	2335	33.7	6	3	1	2	2	80	1	0	0	0	0	1	0	1	1	2.2
1189	7	9	398	554	71.84	1130	41.4	4.5	3	1	2	1	77	1	0	1	0	0	0	0	1	0	2.2
1190	7	11	398	554	71.84	1130	41.4	4.5	3	2	2	1	59	1	0	0	1	0	0	0	1	1	2.4
1191	1	14	873	1672	52.21	2335	33.7	6	3	1	2	2	77	1	0	0	0	1	1	0	1	1	2.64
1192	1	8	873	1672	52.21	2335	33.7	6	3	1	2	1	63	1	0	0	0	0	0	0	0	0	2.08
1193	1	11	873	1672	52.21	2335	33.7	6	3	1	2	2	70	1	0	0	0	0	1	0	0	1	2.4
1194	1	10	873	1672	52.21	2335	33.7	6	3	2	2	1	45	1	0	0	0	0	0	0	1	0	2.3
1195	7	10	398	554	71.84	1130	41.4	4.5	3	1	2	1	78	1	0	0	1	0	1	0	1	1	2.3
1196	1	17	873	1672	52.21	2335	33.7	6	3	1	2	2	80	1	0	0	1	0	1	1	0	0	2.83
1197	7	7	398	554	71.84	1130	41.4	4.5	3	1	2	1	55	1	0	0	0	0	0	0	0	1	1.95
1198	7	7	398	554	71.84	1130	41.4	4.5	3	1	2	1	57	1	0	0	1	0	0	0	0	1	1.95
1199	1	8	873	1672	52.21	2335	33.7	6	3	1	2	2	52	1	0	0	0	0	1	0	0	0	2.08
1200	7	8	398	554	71.84	1130	41.4	4.5	3	2	2	2	68	1	0	0	0	1	1	0	1	1	2.08
1201	7	8	398	554	71.84	1130	41.4	4.5	3	1	2	1	24	2	0	0	0	0	0	0	0	0	2.08
1202	7	8	398	554	71.84	1130	41.4	4.5	3	1	2	1	38	1	0	0	1	0	1	0	0	1	2.08
1203	7	11	398	554	71.84	1130	41.4	4.5	3	1	2	1	68	1	0	0	0	0	1	0	0	0	2.4
1204	7	9	398	554	71.84	1130	41.4	4.5	3	1	2	2	56	1	1	0	0	1	1	0	0	1	2.2
1205	7	7	398	554	71.84	1130	41.4	4.5	3	1	2	1	60	1	0	0	1	0	0	0	0	0	1.95
1206	7	11	398	554	71.84	1130	41.4	4.5	3	1	2	1	75	1	0	0	1	0	0	0	1	1	2.4
1207	1	11	873	1672	52.21	2335	33.7	6	3	1	2	1	84	1	0	0	0	0	0	0	1	1	2.4
1208	7	34	398	554	71.84	1130	41.4	4.5	3	1	2	2	55	1	0	0	1	1	1	1	0	1	3.53
1209	7	9	398	554	71.84	1130	41.4	4.5	3	2	2	2	64	1	0	0	0	0	1	0	0	0	2.2
1210	7	8	398	554	71.84	1130	41.4	4.5	3	1	2	1	60	1	0	0	1	1	1	0	0	0	2.08
1211	7	7	398	554	71.84	1130	41.4	4.5	3	1	2	2	64	1	1	0	1	0	1	0	0	1	1.95
1212	7	18	398	554	71.84	1130	41.4	4.5	3	1	2	1	58	1	0	0	1	1	1	0	1	0	2.89
1213	7	13	398	554	71.84	1130	41.4	4.5	3	0	2	1	58	1	0	0	1	0	0	0	1	1	2.56
1214	7	8	398	554	71.84	1130	41.4	4.5	3	1	2	1	70	1	0	0	1	0	0	0	1	0	2.08
1215	7	9	398	554	71.84	1130	41.4	4.5	3	1	2	2	50	1	0	0	1	1	1	0	0	0	2.2
1216	7	9	398	554	71.84	1130	41.4	4.5	3	1	2	2	69	1	0	0	0	1	0	1	1	1	2.2
1217	7	11	398	554	71.84	1130	41.4	4.5	3	1	2	2	61	1	0	0	0	0	1	0	1	1	2.4
1218	1	9	873	1672	52.21	2335	33.7	6	3	1	2	1	86	1	0	0	1	0	0	0	1	1	2.2
1219	1	4	873	1672	52.21	2335	33.7	6	3	1	2	1	46	1	0	0	0	0	0	0	0	0	1.39
1220	8	11	653	1044	62.55	1600	51.4	6.6	3	3	2	2	70	1	0	0	0	0	1	0	0	0	2.4
1221	1	15	873	1672	52.21	2335	33.7	6	3	2	2	2	65	1	0	0	0	0	0	0	0	1	2.71
1222	1	8	873	1672	52.21	2335	33.7	6	3	1	2	2	50	1	0	0	0	0	1	0	0	0	2.08
1223	1	5	873	1672	52.21	2335	33.7	6	3	1	2	2	64	1	0	0	0	0	1	0	1	0	1.61
1224	1	3	873	1672	52.21	2335	33.7	6	3	1	2	2	80	1	0	0	0	0	1	1	0	1	1.1
1225	1	6	873	1672	52.21	2335	33.7	6	3	1	2	2	40	1	0	0	1	0	0	0	1	0	1.79
1226	1	13	873	1672	52.21	2335	33.7	6	3	1	2	2	83	1	0	0	0	0	1	0	1	0	2.56
1227	1	6	873	1672	52.21	2335	33.7	6	3	1	2	1	53	1	0	0	1	0	0	0	0	1	1.79
1228	1	7	873	1672	52.21	2335	33.7	6	3	1	2	1	66	2	1	0	0	1	0	0	1	1	1.95
1229	1	7	873	1672	52.21	2335	33.7	6	3	1	2	1	74	1	0	0	0	0	1	0	1	0	1.95
1230	27	15	308	443	69.53	853	39	8.4	2	2	2	2	64	1	0	0	0	0	0	0	1	0	2.71
1231	27	9	308	443	69.53	853	39	8.4	2	2	2	2	67	1	0	0	0	0	1	0	1	1	2.2
1232	1	7	873	1672	52.21	2335	33.7	6	3	1	2	1	48	1	0	0	0	0	0	0	0	0	1.95
1233	1	13	873	1672	52.21	2335	33.7	6	3	1	2	2	76	1	0	0	0	1	1	1	0	0	2.56
1234	1	12	873	1672	52.21	2335	33.7	6	3	1	2	1	85	1	0	0	1	1	1	0	1	0	2.48
1235	1	12	873	1672	52.21	2335	33.7	6	3	2	2	2	52	1	0	0	0	1	0	0	0	1	2.48
1236	1	23	873	1672	52.21	2335	33.7	6	3	2	2	2	57	1	0	0	1	1	1	1	1	0	3.14
1237	1	11	873	1672	52.21	2335	33.7	6	3	1	2	2	71	1	0	0	0	0	0	0	1	1	2.4
1238	27	8	308	443	69.53	853	39	8.4	2	0	2	1	74	1	0	0	0	0	0	0	0	0	2.08
1239	1	5	873	1672	52.21	2335	33.7	6	3	2	2	1	82	1	0	0	0	0	1	0	0	0	1.61
1240	27	19	308	443	69.53	853	39	8.4	2	0	2	1	64	1	0	0	0	0	0	0	0	0	2.94
1241	1	35	873	1672	52.21	2335	33.7	6	3	1	2	1	54	1	0	1	0	0	0	0	1	0	3.56
1242	1	7	873	1672	52.21	2335	33.7	6	3	0	2	2	47	1	0	0	0	0	0	1	1	0	1.95
1243	1	9	873	1672	52.21	2335	33.7	6	3	1	2	1	62	1	0	0	1	0	0	0	1	1	2.2
1244	27	9	308	443	69.53	853	39	8.4	2	0	2	1	38	1	0	0	0	0	0	0	0	0	2.2
1245	1	18	873	1672	52.21	2335	33.7	6	3	1	2	1	66	2	0	0	0	0	1	0	0	0	2.89
1246	1	14	873	1672	52.21	2335	33.7	6	3	1	2	1	60	1	0	0	1	0	1	1	0	1	2.64
1247	27	6	308	443	69.53	853	39	8.4	2	0	2	1	68	1	0	0	0	0	0	0	0	0	1.79
1248	1	10	873	1672	52.21	2335	33.7	6	3	2	2	1	72	1	0	0	0	0	0	1	1	1	2.3
1249	1	8	873	1672	52.21	2335	33.7	6	3	1	2	2	55	1	0	0	0	1	1	0	1	0	2.08
1250	8	8	653	1044	62.55	1600	51.4	6.6	3	3	2	1	75	1	0	0	1	0	0	0	1	1	2.08
1251	1	8	873	1672	52.21	2335	33.7	6	3	1	2	1	58	1	0	0	1	1	0	1	0	1	2.08
1252	1	12	873	1672	52.21	2335	33.7	6	3	1	2	2	78	1	0	1	0	0	0	1	1	0	2.48
1253	8	9	653	1044	62.55	1600	51.4	6.6	3	3	2	1	53	1	0	1	0	0	0	0	0	0	2.2
1254	1	9	873	1672	52.21	2335	33.7	6	3	1	2	2	68	1	0	0	0	1	1	1	1	0	2.2
1255	8	13	653	1044	62.55	1600	51.4	6.6	3	1	2	1	60	1	0	0	0	0	1	0	1	1	2.56
1256	8	25	653	1044	62.55	1600	51.4	6.6	3	3	2	2	56	2	1	0	0	1	1	0	0	1	3.22
1257	8	11	653	1044	62.55	1600	51.4	6.6	3	3	2	1	74	1	0	0	1	0	1	0	0	0	2.4
1258	8	8	653	1044	62.55	1600	51.4	6.6	3	3	2	2	48	1	0	0	0	0	0	0	0	0	2.08
1259	1	8	873	1672	52.21	2335	33.7	6	3	1	2	1	66	1	0	0	0	1	0	0	1	0	2.08
1260	1	9	873	1672	52.21	2335	33.7	6	3	1	2	1	50	1	0	0	1	0	0	0	0	0	2.2
1261	1	6	873	1672	52.21	2335	33.7	6	3	2	2	1	36	1	0	0	1	1	1	0	0	1	1.79
1262	1	12	873	1672	52.21	2335	33.7	6	3	1	2	1	78	1	0	0	1	0	1	0	0	1	2.48
1263	1	14	873	1672	52.21	2335	33.7	6	3	1	2	1	43	1	0	0	0	1	1	0	1	0	2.64
1264	1	7	873	1672	52.21	2335	33.7	6	3	1	2	1	79	1	0	0	1	0	0	0	0	1	1.95
1265	1	5	873	1672	52.21	2335	33.7	6	3	1	2	1	65	1	0	0	0	0	0	1	1	1	1.61
1266	1	10	873	1672	52.21	2335	33.7	6	3	1	2	2	63	1	0	0	0	1	0	0	1	1	2.3
1267	1	9	873	1672	52.21	2335	33.7	6	3	1	2	1	69	1	0	0	1	0	1	0	1	0	2.2
1268	1	11	873	1672	52.21	2335	33.7	6	3	1	2	2	66	1	0	0	1	0	0	0	1	1	2.4
1269	1	10	873	1672	52.21	2335	33.7	6	3	1	2	2	54	1	0	0	1	1	0	0	0	1	2.3
1270	1	10	873	1672	52.21	2335	33.7	6	3	2	2	2	70	1	0	0	1	0	0	0	1	1	2.3
1271	1	4	873	1672	52.21	2335	33.7	6	3	2	2	2	67	1	0	0	0	0	1	0	0	0	1.39
1272	1	15	873	1672	52.21	2335	33.7	6	3	2	2	2	66	1	0	0	1	0	0	0	1	1	2.71
1273	8	11	653	1044	62.55	1600	51.4	6.6	3	3	2	2	82	1	0	0	1	0	0	0	1	1	2.4
1274	8	8	653	1044	62.55	1600	51.4	6.6	3	3	2	1	41	1	0	0	0	0	0	0	0	0	2.08
1275	8	9	653	1044	62.55	1600	51.4	6.6	3	3	2	2	66	1	0	0	0	0	0	0	1	0	2.2
1276	8	6	653	1044	62.55	1600	51.4	6.6	3	3	2	1	43	2	0	0	0	0	0	0	0	0	1.79
1277	8	7	653	1044	62.55	1600	51.4	6.6	3	3	2	2	80	1	0	0	0	0	0	0	1	1	1.95
1278	1	8	873	1672	52.21	2335	33.7	6	3	1	2	2	65	1	0	0	0	0	1	0	0	0	2.08
1279	8	13	653	1044	62.55	1600	51.4	6.6	3	1	2	2	68	1	0	0	0	1	0	0	1	0	2.56
1280	8	7	653	1044	62.55	1600	51.4	6.6	3	3	2	1	33	1	0	0	0	0	0	0	0	0	1.95
1281	8	8	653	1044	62.55	1600	51.4	6.6	3	3	2	2	60	1	0	0	0	1	1	0	0	1	2.08
1282	8	4	653	1044	62.55	1600	51.4	6.6	3	3	2	2	72	1	0	0	0	1	0	0	1	1	1.39
1283	8	5	653	1044	62.55	1600	51.4	6.6	3	3	2	2	57	1	0	0	0	0	0	0	0	0	1.61
1284	8	13	653	1044	62.55	1600	51.4	6.6	3	3	2	1	70	1	0	0	0	0	0	0	0	0	2.56
1285	8	5	653	1044	62.55	1600	51.4	6.6	3	3	2	1	67	1	0	0	0	1	0	0	1	1	1.61
1286	1	3	873	1672	52.21	2335	33.7	6	3	0	2	1	55	1	0	0	1	0	1	0	0	1	1.1
1287	1	8	873	1672	52.21	2335	33.7	6	3	1	2	1	63	1	0	0	0	0	0	0	0	0	2.08
1288	1	8	873	1672	52.21	2335	33.7	6	3	2	2	2	66	1	0	0	1	0	1	1	1	1	2.08
1289	1	11	873	1672	52.21	2335	33.7	6	3	1	2	2	75	1	0	0	0	0	1	0	0	0	2.4
1290	1	10	873	1672	52.21	2335	33.7	6	3	1	2	2	61	1	0	0	1	0	1	0	1	1	2.3
1291	8	7	653	1044	62.55	1600	51.4	6.6	3	3	2	2	77	1	0	0	0	0	0	0	1	1	1.95
1292	8	4	653	1044	62.55	1600	51.4	6.6	3	3	2	2	55	1	0	0	0	0	0	0	1	0	1.39
1293	1	29	873	1672	52.21	2335	33.7	6	3	2	2	2	68	1	1	0	0	0	0	1	0	0	3.37
1294	1	14	873	1672	52.21	2335	33.7	6	3	1	2	1	58	1	0	0	0	0	0	0	0	0	2.64
1295	1	8	873	1672	52.21	2335	33.7	6	3	2	2	2	62	1	0	1	1	0	0	0	0	1	2.08
1296	1	8	873	1672	52.21	2335	33.7	6	3	2	2	2	49	1	0	0	0	0	1	0	1	0	2.08
1297	1	9	873	1672	52.21	2335	33.7	6	3	1	2	1	74	1	0	0	1	1	0	0	1	0	2.2
1298	8	13	653	1044	62.55	1600	51.4	6.6	3	3	2	1	77	1	0	0	0	0	1	0	0	1	2.56
1299	1	7	873	1672	52.21	2335	33.7	6	3	2	2	2	70	1	0	0	1	0	1	1	0	0	1.95
1300	1	8	873	1672	52.21	2335	33.7	6	3	1	2	1	78	1	0	0	0	0	0	1	1	1	2.08
1301	8	10	653	1044	62.55	1600	51.4	6.6	3	3	2	1	51	2	0	0	1	0	0	0	0	0	2.3
1302	1	11	873	1672	52.21	2335	33.7	6	3	1	2	1	74	1	0	0	0	1	0	1	0	0	2.4
1303	1	6	873	1672	52.21	2335	33.7	6	3	1	2	2	51	1	0	0	0	0	0	0	0	0	1.79
1304	1	8	873	1672	52.21	2335	33.7	6	3	1	2	1	60	1	0	0	1	0	0	0	0	0	2.08
1305	1	10	873	1672	52.21	2335	33.7	6	3	2	2	2	57	1	0	0	1	0	0	0	0	1	2.3
1306	1	10	873	1672	52.21	2335	33.7	6	3	1	2	2	80	1	0	0	1	0	0	1	0	0	2.3
1307	1	8	873	1672	52.21	2335	33.7	6	3	2	2	1	58	1	0	0	0	1	0	0	0	1	2.08
1308	8	8	653	1044	62.55	1600	51.4	6.6	3	3	2	1	70	1	0	0	0	1	0	0	0	0	2.08
1309	8	9	653	1044	62.55	1600	51.4	6.6	3	3	2	2	67	1	0	0	0	0	1	0	0	0	2.2
1310	8	8	653	1044	62.55	1600	51.4	6.6	3	3	2	1	42	1	0	0	1	0	0	0	0	0	2.08
1311	1	11	873	1672	52.21	2335	33.7	6	3	1	2	1	38	1	0	0	1	0	0	1	0	0	2.4
1312	1	6	873	1672	52.21	2335	33.7	6	3	1	2	1	54	1	0	0	1	0	1	0	0	1	1.79
1313	8	5	653	1044	62.55	1600	51.4	6.6	3	3	2	1	69	1	0	0	0	0	0	0	0	1	1.61
1314	1	12	873	1672	52.21	2335	33.7	6	3	1	2	1	31	1	0	0	1	0	0	0	0	0	2.48
1315	8	8	653	1044	62.55	1600	51.4	6.6	3	3	2	1	63	1	0	0	0	0	0	0	1	1	2.08
1316	8	8	653	1044	62.55	1600	51.4	6.6	3	3	2	2	70	1	0	0	0	0	0	0	1	0	2.08
1317	8	4	653	1044	62.55	1600	51.4	6.6	3	3	2	2	54	1	0	0	0	1	0	0	1	1	1.39
1318	8	3	653	1044	62.55	1600	51.4	6.6	3	3	2	2	50	1	0	0	0	0	1	0	0	0	1.1
1319	8	5	653	1044	62.55	1600	51.4	6.6	3	3	2	2	64	1	0	0	0	0	0	0	0	0	1.61
1320	8	10	653	1044	62.55	1600	51.4	6.6	3	3	2	1	49	1	0	0	0	0	1	0	0	0	2.3
1321	1	9	873	1672	52.21	2335	33.7	6	3	2	2	1	53	1	0	0	0	0	0	0	0	0	2.2
1322	8	9	653	1044	62.55	1600	51.4	6.6	3	3	2	2	67	1	0	0	0	0	0	0	0	0	2.2
1323	1	7	873	1672	52.21	2335	33.7	6	3	1	2	1	63	1	0	0	1	0	0	0	1	0	1.95
1324	8	7	653	1044	62.55	1600	51.4	6.6	3	3	2	2	85	1	0	0	0	0	0	0	1	0	1.95
1325	1	11	873	1672	52.21	2335	33.7	6	3	2	2	1	68	1	0	0	1	1	0	0	0	0	2.4
1326	1	14	873	1672	52.21	2335	33.7	6	3	1	1	2	50	1	0	0	0	0	0	0	0	1	2.64
1327	1	5	873	1672	52.21	2335	33.7	6	3	1	2	2	77	1	0	0	1	0	1	0	1	1	1.61
1328	1	13	873	1672	52.21	2335	33.7	6	3	2	2	1	59	1	0	0	0	1	0	0	0	0	2.56
1329	1	8	873	1672	52.21	2335	33.7	6	3	1	2	1	53	1	1	0	1	0	1	0	1	1	2.08
1330	8	6	653	1044	62.55	1600	51.4	6.6	3	1	2	1	54	1	0	0	0	0	0	0	0	0	1.79
1331	1	15	873	1672	52.21	2335	33.7	6	3	1	2	1	72	1	1	0	0	0	0	0	1	1	2.71
1332	1	6	873	1672	52.21	2335	33.7	6	3	2	2	1	59	1	0	0	0	0	0	0	0	0	1.79
1333	1	12	873	1672	52.21	2335	33.7	6	3	2	2	2	58	1	0	0	1	0	0	0	0	0	2.48
1334	1	16	873	1672	52.21	2335	33.7	6	3	1	2	2	68	1	0	1	0	0	0	0	1	0	2.77
1335	1	6	873	1672	52.21	2335	33.7	6	3	1	2	1	68	1	0	0	1	0	0	0	0	1	1.79
1336	1	13	873	1672	52.21	2335	33.7	6	3	1	2	1	54	1	0	0	0	0	0	0	0	0	2.56
1337	1	10	873	1672	52.21	2335	33.7	6	3	1	2	2	58	1	0	0	1	0	0	0	0	1	2.3
1338	1	11	873	1672	52.21	2335	33.7	6	3	1	2	1	58	1	0	0	0	0	0	0	0	0	2.4
1339	1	13	873	1672	52.21	2335	33.7	6	3	1	2	1	66	1	0	0	0	0	0	1	0	1	2.56
1340	1	13	873	1672	52.21	2335	33.7	6	3	1	2	1	70	1	0	0	1	1	0	1	1	0	2.56
1341	1	18	873	1672	52.21	2335	33.7	6	3	1	1	2	69	1	0	0	0	0	0	0	1	1	2.89
1342	1	9	873	1672	52.21	2335	33.7	6	3	2	2	1	63	1	0	0	0	0	0	0	1	0	2.2
1343	1	11	873	1672	52.21	2335	33.7	6	3	2	2	2	55	1	0	1	0	0	0	0	0	0	2.4
1344	8	17	653	1044	62.55	1600	51.4	6.6	3	3	2	1	47	1	0	0	0	0	1	0	0	0	2.83
1345	8	10	653	1044	62.55	1600	51.4	6.6	3	3	2	2	75	1	0	0	1	1	0	0	0	1	2.3
1346	8	8	653	1044	62.55	1600	51.4	6.6	3	3	2	1	50	1	0	0	0	0	0	0	0	1	2.08
1347	8	4	653	1044	62.55	1600	51.4	6.6	3	2	2	1	47	1	0	0	0	0	0	0	0	0	1.39
1348	8	4	653	1044	62.55	1600	51.4	6.6	3	3	2	2	75	1	0	0	0	0	0	0	1	1	1.39
1349	8	7	653	1044	62.55	1600	51.4	6.6	3	3	2	2	72	1	0	0	0	0	0	0	0	1	1.95
1350	8	13	653	1044	62.55	1600	51.4	6.6	3	3	2	2	78	1	0	0	0	1	0	0	1	1	2.56
1351	8	19	653	1044	62.55	1600	51.4	6.6	3	3	2	2	75	1	0	0	0	0	0	0	1	0	2.94
1352	8	12	653	1044	62.55	1600	51.4	6.6	3	3	2	2	67	1	0	0	1	0	0	0	1	1	2.48
1353	8	6	653	1044	62.55	1600	51.4	6.6	3	3	2	1	72	1	0	0	0	0	1	0	1	1	1.79
1354	8	5	653	1044	62.55	1600	51.4	6.6	3	3	2	1	45	1	0	0	0	0	1	0	0	0	1.61
1355	8	2	653	1044	62.55	1600	51.4	6.6	3	3	2	2	61	1	0	0	0	1	1	0	0	1	0.69
1356	8	6	653	1044	62.55	1600	51.4	6.6	3	3	2	1	45	1	0	0	0	0	0	0	1	0	1.79
1357	8	11	653	1044	62.55	1600	51.4	6.6	3	3	2	2	54	1	0	0	0	0	0	0	1	0	2.4
1358	8	13	653	1044	62.55	1600	51.4	6.6	3	1	2	1	80	1	0	0	0	0	1	0	1	0	2.56
1359	8	6	653	1044	62.55	1600	51.4	6.6	3	3	2	2	47	1	0	0	0	0	1	0	0	0	1.79
1360	8	15	653	1044	62.55	1600	51.4	6.6	3	1	2	1	58	1	1	0	0	1	1	0	0	1	2.71
1361	1	9	873	1672	52.21	2335	33.7	6	3	1	2	1	64	1	0	1	0	0	1	1	1	0	2.2
1362	1	11	873	1672	52.21	2335	33.7	6	3	2	2	2	55	1	0	0	1	0	0	0	0	0	2.4
1363	2	6	736	1275	57.73	1804	48.3	7.4	3	0	2	1	73	1	0	0	0	0	1	0	0	0	1.79
1364	2	7	736	1275	57.73	1804	48.3	7.4	3	1	2	2	66	1	0	0	0	0	1	0	1	0	1.95
1365	35	12	422	620	68.06	1099	47.2	6.9	3	0	2	2	64	1	0	0	0	0	0	0	0	0	2.48
1366	35	3	422	620	68.06	1099	47.2	6.9	3	3	2	1	48	1	0	0	0	0	0	0	0	0	1.1
1367	35	5	422	620	68.06	1099	47.2	6.9	3	2	2	1	56	1	0	0	1	0	0	0	1	1	1.61
1368	2	11	736	1275	57.73	1804	48.3	7.4	3	1	2	2	73	1	0	0	0	0	1	0	0	1	2.4
1369	2	6	736	1275	57.73	1804	48.3	7.4	3	2	2	1	51	1	0	0	0	0	1	0	0	0	1.79
1370	2	25	736	1275	57.73	1804	48.3	7.4	3	1	1	1	74	1	0	1	0	0	0	0	1	0	3.22
1371	35	7	422	620	68.06	1099	47.2	6.9	3	2	2	2	31	1	0	0	0	0	0	0	0	0	1.95
1372	2	7	736	1275	57.73	1804	48.3	7.4	3	1	2	1	69	1	0	0	0	0	1	0	1	0	1.95
1373	2	10	736	1275	57.73	1804	48.3	7.4	3	1	2	1	61	1	0	0	0	0	1	0	0	0	2.3
1374	35	6	422	620	68.06	1099	47.2	6.9	3	3	2	2	55	1	0	0	0	0	0	0	0	0	1.79
1375	2	11	736	1275	57.73	1804	48.3	7.4	3	0	2	1	86	1	0	0	0	0	1	0	0	1	2.4
1376	2	5	736	1275	57.73	1804	48.3	7.4	3	1	2	1	60	1	0	0	0	0	0	0	1	1	1.61
1377	2	3	736	1275	57.73	1804	48.3	7.4	3	2	2	2	21	2	0	0	0	0	0	0	0	0	1.1
1378	35	7	422	620	68.06	1099	47.2	6.9	3	3	2	2	66	1	0	0	0	0	1	0	0	0	1.95
1379	2	7	736	1275	57.73	1804	48.3	7.4	3	2	2	2	82	1	0	0	0	0	1	0	1	0	1.95
1380	2	14	736	1275	57.73	1804	48.3	7.4	3	1	2	2	74	1	0	0	0	1	1	0	1	1	2.64
1381	2	8	736	1275	57.73	1804	48.3	7.4	3	0	2	1	57	1	0	0	1	0	0	0	0	0	2.08
1382	2	15	736	1275	57.73	1804	48.3	7.4	3	1	2	1	61	1	0	0	0	0	1	0	1	0	2.71
1383	2	12	736	1275	57.73	1804	48.3	7.4	3	2	2	1	67	1	0	0	0	0	1	1	1	1	2.48
1384	2	8	736	1275	57.73	1804	48.3	7.4	3	1	2	1	45	1	0	0	0	0	1	0	0	0	2.08
1385	27	17	308	443	69.53	853	39	8.4	2	0	2	1	62	1	0	0	1	0	0	0	1	0	2.83
1386	27	21	308	443	69.53	853	39	8.4	2	2	2	1	70	1	0	0	0	0	0	0	0	0	3.04
1387	27	10	308	443	69.53	853	39	8.4	2	2	2	2	60	1	0	0	0	0	0	1	0	0	2.3
1388	27	9	308	443	69.53	853	39	8.4	2	0	2	2	78	1	0	0	0	0	0	0	1	0	2.2
1389	27	11	308	443	69.53	853	39	8.4	2	2	2	2	68	1	0	0	0	1	0	0	0	1	2.4
1390	45	13	198	370	53.51	733	39	3.3	2	3	2	2	65	1	0	0	0	0	0	0	0	0	2.56
1391	1	8	873	1672	52.21	2335	33.7	6	3	1	2	1	60	1	0	0	0	0	1	0	1	0	2.08
1392	45	6	198	370	53.51	733	39	3.3	2	3	2	2	52	1	0	0	0	0	0	0	1	0	1.79
1393	45	7	198	370	53.51	733	39	3.3	2	3	1	2	52	1	0	0	0	0	0	0	0	0	1.95
1394	45	5	198	370	53.51	733	39	3.3	2	3	2	2	52	1	0	0	0	0	0	0	1	1	1.61
1395	45	12	198	370	53.51	733	39	3.3	2	3	2	2	50	1	1	0	0	0	0	0	0	0	2.48
1396	45	7	198	370	53.51	733	39	3.3	2	3	1	1	69	1	0	0	0	0	0	0	0	0	1.95
1397	45	4	198	370	53.51	733	39	3.3	2	3	2	1	64	1	0	0	0	0	0	0	0	1	1.39
1398	30	13	349	706	49.43	1200	49	6.8	2	2	2	1	53	1	0	0	0	0	0	0	0	0	2.56
1399	30	9	349	706	49.43	1200	49	6.8	2	1	2	1	43	1	0	0	0	0	0	0	0	0	2.2
1400	30	9	349	706	49.43	1200	49	6.8	2	1	2	2	52	1	1	0	0	0	0	0	0	0	2.2
1401	30	17	349	706	49.43	1200	49	6.8	2	2	2	1	67	1	1	0	0	0	0	0	1	0	2.83
1402	30	3	349	706	49.43	1200	49	6.8	2	2	2	1	45	1	0	0	0	0	0	0	0	0	1.1
1403	30	5	349	706	49.43	1200	49	6.8	2	1	2	1	44	1	1	0	0	0	0	0	0	0	1.61
1404	35	4	422	620	68.06	1099	47.2	6.9	3	1	2	1	69	1	0	0	1	0	0	0	0	0	1.39
1405	30	9	349	706	49.43	1200	49	6.8	2	2	2	1	48	1	1	0	0	0	0	0	0	0	2.2
1406	35	13	422	620	68.06	1099	47.2	6.9	3	1	1	1	69	1	0	0	1	0	0	0	0	0	2.56
1407	9	9	365	727	50.21	1452	46.3	6.3	2	3	2	1	47	1	0	0	0	0	0	0	1	0	2.2
1408	35	12	422	620	68.06	1099	47.2	6.9	3	1	2	1	69	1	1	0	1	0	0	0	0	1	2.48
1409	35	19	422	620	68.06	1099	47.2	6.9	3	1	2	1	74	1	0	0	0	0	1	0	1	1	2.94
1410	30	4	349	706	49.43	1200	49	6.8	2	2	2	1	52	1	1	0	0	0	0	0	0	0	1.39
1411	30	7	349	706	49.43	1200	49	6.8	2	2	2	2	52	1	0	0	0	0	0	0	0	0	1.95
1412	9	10	365	727	50.21	1452	46.3	6.3	2	3	2	2	77	1	0	0	0	0	0	0	0	0	2.3
1413	9	3	365	727	50.21	1452	46.3	6.3	2	3	1	1	47	1	0	0	0	0	0	0	0	1	1.1
1414	35	9	422	620	68.06	1099	47.2	6.9	3	3	2	2	82	1	0	0	0	0	1	0	1	0	2.2
1415	35	8	422	620	68.06	1099	47.2	6.9	3	1	2	1	27	2	0	0	0	0	0	1	0	0	2.08
1416	35	13	422	620	68.06	1099	47.2	6.9	3	3	2	2	60	1	0	0	0	0	0	0	1	1	2.56
1417	9	5	365	727	50.21	1452	46.3	6.3	2	3	2	2	79	1	0	0	0	0	0	0	0	0	1.61
1418	35	15	422	620	68.06	1099	47.2	6.9	3	3	1	2	66	1	0	0	0	0	0	1	1	1	2.71
1419	30	11	349	706	49.43	1200	49	6.8	2	2	2	2	66	1	1	0	0	0	0	0	0	0	2.4
1420	9	4	365	727	50.21	1452	46.3	6.3	2	3	2	2	65	2	0	0	0	0	0	0	0	0	1.39
1421	30	13	349	706	49.43	1200	49	6.8	2	2	2	1	68	1	0	0	0	0	0	0	0	0	2.56
1422	30	7	349	706	49.43	1200	49	6.8	2	2	2	1	60	1	0	0	0	0	0	0	0	0	1.95
1423	35	13	422	620	68.06	1099	47.2	6.9	3	3	2	2	69	1	0	0	0	0	0	0	1	0	2.56
1424	35	7	422	620	68.06	1099	47.2	6.9	3	3	2	1	51	1	0	0	0	0	1	0	0	0	1.95
1425	30	10	349	706	49.43	1200	49	6.8	2	1	2	1	67	1	0	0	0	0	0	0	0	0	2.3
1426	30	4	349	706	49.43	1200	49	6.8	2	1	2	2	64	1	0	0	0	0	0	0	0	0	1.39
1427	30	5	349	706	49.43	1200	49	6.8	2	2	2	2	41	1	1	0	1	0	0	0	0	0	1.61
1428	9	7	365	727	50.21	1452	46.3	6.3	2	3	2	1	67	1	0	0	0	0	0	0	1	0	1.95
1429	35	21	422	620	68.06	1099	47.2	6.9	3	3	1	2	66	1	0	0	1	1	1	0	1	0	3.04
1430	35	30	422	620	68.06	1099	47.2	6.9	3	0	1	1	60	1	0	0	1	0	0	0	1	1	3.4
1431	30	3	349	706	49.43	1200	49	6.8	2	0	2	1	50	1	1	0	0	0	0	0	1	0	1.1
1432	35	4	422	620	68.06	1099	47.2	6.9	3	2	2	1	43	1	0	0	0	0	1	0	1	1	1.39
1433	9	5	365	727	50.21	1452	46.3	6.3	2	3	2	2	63	1	0	0	0	0	0	0	0	0	1.61
1434	9	8	365	727	50.21	1452	46.3	6.3	2	3	2	2	56	1	0	0	0	0	0	0	0	0	2.08
1435	35	5	422	620	68.06	1099	47.2	6.9	3	3	2	2	42	1	0	0	0	0	0	0	0	0	1.61
1436	35	6	422	620	68.06	1099	47.2	6.9	3	3	2	1	49	1	0	0	0	0	0	0	0	0	1.79
1437	35	10	422	620	68.06	1099	47.2	6.9	3	1	2	1	38	1	0	0	0	0	0	0	0	1	2.3
1438	30	5	349	706	49.43	1200	49	6.8	2	2	2	2	63	1	1	0	0	0	0	0	0	0	1.61
1439	30	10	349	706	49.43	1200	49	6.8	2	2	2	1	45	1	1	0	0	0	0	0	0	0	2.3
1440	35	9	422	620	68.06	1099	47.2	6.9	3	3	2	2	51	1	1	0	0	1	0	0	0	0	2.2
1441	30	3	349	706	49.43	1200	49	6.8	2	1	2	2	46	1	0	0	0	0	0	0	0	0	1.1
1442	30	4	349	706	49.43	1200	49	6.8	2	2	2	2	71	1	1	0	0	0	0	0	0	0	1.39
1443	30	6	349	706	49.43	1200	49	6.8	2	2	2	2	63	1	1	0	0	0	0	0	0	0	1.79
1444	30	7	349	706	49.43	1200	49	6.8	2	2	2	1	47	1	0	0	0	0	0	0	0	0	1.95
1445	30	4	349	706	49.43	1200	49	6.8	2	2	2	1	46	1	1	0	0	0	0	0	0	0	1.39
1446	30	4	349	706	49.43	1200	49	6.8	2	2	2	2	70	1	0	0	0	0	0	0	0	0	1.39
1447	30	10	349	706	49.43	1200	49	6.8	2	2	2	2	22	2	0	0	0	0	0	0	0	0	2.3
1448	35	5	422	620	68.06	1099	47.2	6.9	3	3	2	2	88	1	0	0	0	0	0	0	1	0	1.61
1449	30	5	349	706	49.43	1200	49	6.8	2	2	2	1	43	1	1	0	0	0	0	0	0	0	1.61
1450	30	4	349	706	49.43	1200	49	6.8	2	1	2	1	52	1	0	0	0	0	0	0	0	0	1.39
1451	30	8	349	706	49.43	1200	49	6.8	2	2	2	1	43	2	1	0	0	0	0	0	0	0	2.08
1452	8	7	653	1044	62.55	1600	51.4	6.6	3	3	2	1	52	2	0	0	0	0	1	0	0	0	1.95
1453	8	6	653	1044	62.55	1600	51.4	6.6	3	3	2	2	39	1	1	0	0	0	0	0	1	1	1.79
1454	8	6	653	1044	62.55	1600	51.4	6.6	3	3	2	2	56	1	0	0	0	0	0	0	0	1	1.79
1455	8	5	653	1044	62.55	1600	51.4	6.6	3	3	2	2	79	1	0	0	1	0	0	0	0	0	1.61
1456	8	7	653	1044	62.55	1600	51.4	6.6	3	3	2	1	66	1	0	0	0	0	0	0	1	1	1.95
1457	8	23	653	1044	62.55	1600	51.4	6.6	3	1	2	2	82	1	0	0	0	0	0	0	1	0	3.14
1458	8	8	653	1044	62.55	1600	51.4	6.6	3	1	2	2	68	1	0	0	1	0	1	0	1	1	2.08
1459	8	5	653	1044	62.55	1600	51.4	6.6	3	3	2	2	69	1	0	0	0	0	1	0	0	0	1.61
1460	41	12	599	565	106.02	1200	43.9	3	2	3	2	2	40	1	0	0	0	0	0	0	0	0	2.48
1461	8	12	653	1044	62.55	1600	51.4	6.6	3	3	2	1	49	1	0	0	0	0	0	0	0	0	2.48
1462	41	6	599	565	106.02	1200	43.9	3	2	3	1	2	70	1	0	0	0	0	0	0	1	1	1.79
1463	8	14	653	1044	62.55	1600	51.4	6.6	3	2	2	2	77	1	0	0	0	0	0	0	1	1	2.64
1464	8	6	653	1044	62.55	1600	51.4	6.6	3	3	2	1	69	1	0	0	0	1	1	0	0	1	1.79
1465	8	2	653	1044	62.55	1600	51.4	6.6	3	3	2	2	72	1	0	0	0	0	0	0	0	1	0.69
1466	1	5	873	1672	52.21	2335	33.7	6	3	1	2	1	67	1	0	0	1	0	1	0	0	1	1.61
1467	1	10	873	1672	52.21	2335	33.7	6	3	1	2	2	65	1	0	0	0	0	0	0	0	1	2.3
1468	1	10	873	1672	52.21	2335	33.7	6	3	2	2	1	64	1	0	0	0	0	1	1	0	1	2.3
1469	1	11	873	1672	52.21	2335	33.7	6	3	1	2	1	69	1	0	0	1	0	1	0	0	1	2.4
1470	1	16	873	1672	52.21	2335	33.7	6	3	1	2	1	70	1	0	0	1	0	1	0	0	0	2.77
1471	1	8	873	1672	52.21	2335	33.7	6	3	2	2	1	68	1	0	0	0	0	1	1	1	0	2.08
1472	8	2	653	1044	62.55	1600	51.4	6.6	3	3	2	2	68	1	0	0	0	1	1	0	0	1	0.69
1473	8	29	653	1044	62.55	1600	51.4	6.6	3	3	2	1	66	1	0	0	0	1	0	0	1	0	3.37
1474	21	8	455	790	57.59	1438	36.9	6.1	3	3	2	1	53	1	0	0	0	0	0	0	1	1	2.08
1475	21	6	455	790	57.59	1438	36.9	6.1	3	2	1	1	45	1	0	0	0	0	0	0	0	0	1.79
1476	21	10	455	790	57.59	1438	36.9	6.1	3	1	2	1	53	1	0	0	0	0	0	0	0	0	2.3
1477	8	16	653	1044	62.55	1600	51.4	6.6	3	3	2	1	55	1	0	0	1	0	0	0	0	0	2.77
1478	8	13	653	1044	62.55	1600	51.4	6.6	3	3	2	1	58	1	1	0	0	0	0	1	0	0	2.56
1479	8	7	653	1044	62.55	1600	51.4	6.6	3	3	2	1	79	1	0	0	1	0	0	0	0	0	1.95
1480	21	9	455	790	57.59	1438	36.9	6.1	3	2	2	2	51	1	0	0	0	0	0	0	0	0	2.2
1481	8	31	653	1044	62.55	1600	51.4	6.6	3	2	2	1	49	1	1	0	0	0	0	1	0	0	3.43
1482	21	4	455	790	57.59	1438	36.9	6.1	3	2	1	2	30	1	0	0	0	0	0	0	0	0	1.39
1483	8	6	653	1044	62.55	1600	51.4	6.6	3	3	2	2	59	1	0	0	0	0	0	0	0	0	1.79
1484	8	5	653	1044	62.55	1600	51.4	6.6	3	3	2	1	75	1	0	0	0	0	0	0	1	1	1.61
1485	8	8	653	1044	62.55	1600	51.4	6.6	3	3	2	2	51	1	0	0	1	0	0	0	0	0	2.08
1486	8	4	653	1044	62.55	1600	51.4	6.6	3	3	2	2	48	1	0	0	0	0	0	0	0	0	1.39
1487	1	7	873	1672	52.21	2335	33.7	6	3	1	2	2	55	1	0	0	0	0	1	0	0	0	1.95
1488	8	3	653	1044	62.55	1600	51.4	6.6	3	3	2	1	51	1	0	0	0	0	0	0	1	0	1.1
1489	8	10	653	1044	62.55	1600	51.4	6.6	3	3	2	2	58	1	0	0	0	1	0	0	1	0	2.3
1490	21	10	455	790	57.59	1438	36.9	6.1	3	1	2	1	66	1	0	0	0	1	0	0	1	0	2.3
1491	8	9	653	1044	62.55	1600	51.4	6.6	3	1	2	1	71	1	0	0	0	0	1	0	1	1	2.2
1492	8	6	653	1044	62.55	1600	51.4	6.6	3	3	2	1	49	1	0	0	1	0	0	0	0	0	1.79
1493	21	10	455	790	57.59	1438	36.9	6.1	3	1	2	1	64	1	0	0	0	0	0	0	1	1	2.3
1494	21	14	455	790	57.59	1438	36.9	6.1	3	1	1	2	76	1	0	0	0	0	0	1	1	0	2.64
1495	8	7	653	1044	62.55	1600	51.4	6.6	3	3	2	1	65	1	0	0	1	0	0	0	1	1	1.95
1496	8	4	653	1044	62.55	1600	51.4	6.6	3	3	2	2	56	1	0	0	0	0	1	0	1	0	1.39
1497	21	2	455	790	57.59	1438	36.9	6.1	3	1	1	2	77	1	0	0	0	0	0	0	0	0	0.69
1498	21	11	455	790	57.59	1438	36.9	6.1	3	2	2	1	73	1	0	0	0	0	0	0	1	1	2.4
1499	21	5	455	790	57.59	1438	36.9	6.1	3	2	2	2	57	1	0	0	0	0	0	0	0	0	1.61
1500	21	4	455	790	57.59	1438	36.9	6.1	3	1	1	1	59	1	0	0	0	0	0	0	1	0	1.39
1501	21	12	455	790	57.59	1438	36.9	6.1	3	1	2	1	42	1	0	0	0	0	1	0	0	0	2.48
1502	8	10	653	1044	62.55	1600	51.4	6.6	3	3	2	1	78	1	0	0	0	0	0	0	0	0	2.3
1503	8	6	653	1044	62.55	1600	51.4	6.6	3	3	2	1	65	2	0	0	0	0	0	0	0	0	1.79
1504	21	8	455	790	57.59	1438	36.9	6.1	3	2	1	2	63	1	0	0	0	0	0	0	1	0	2.08
1505	8	11	653	1044	62.55	1600	51.4	6.6	3	3	2	2	69	1	0	0	1	0	0	0	1	1	2.4
1506	21	8	455	790	57.59	1438	36.9	6.1	3	1	2	1	59	1	0	0	0	0	0	0	1	0	2.08
1507	21	7	455	790	57.59	1438	36.9	6.1	3	2	1	2	67	1	0	0	0	0	0	0	1	1	1.95
1508	21	18	455	790	57.59	1438	36.9	6.1	3	2	1	2	68	1	0	0	0	1	0	0	1	0	2.89
1509	21	8	455	790	57.59	1438	36.9	6.1	3	2	1	2	54	1	0	0	0	0	0	0	1	0	2.08
1510	21	14	455	790	57.59	1438	36.9	6.1	3	0	1	2	71	1	0	0	0	0	1	0	0	0	2.64
1511	21	7	455	790	57.59	1438	36.9	6.1	3	1	2	1	66	1	0	0	1	0	0	0	1	1	1.95
1512	21	7	455	790	57.59	1438	36.9	6.1	3	2	1	2	75	1	0	0	0	0	0	0	1	1	1.95
1513	8	8	653	1044	62.55	1600	51.4	6.6	3	3	2	2	64	1	0	0	0	1	0	0	1	0	2.08
1514	45	4	198	370	53.51	733	39	3.3	2	3	1	2	80	1	0	0	1	0	1	0	1	0	1.39
1515	41	10	599	565	106.02	1200	43.9	3	2	3	1	2	66	1	0	0	0	0	0	0	0	0	2.3
1516	41	3	599	565	106.02	1200	43.9	3	2	3	1	2	72	1	0	0	0	0	0	0	0	0	1.1
1517	36	7	275	394	69.8	800	56.1	5.1	2	2	2	2	62	1	0	0	0	0	1	0	0	1	1.95
1518	41	3	599	565	106.02	1200	43.9	3	2	3	1	1	47	1	0	0	0	0	0	0	0	0	1.1
1519	45	5	198	370	53.51	733	39	3.3	2	3	2	2	61	1	0	0	0	0	0	0	0	0	1.61
1520	41	2	599	565	106.02	1200	43.9	3	2	3	1	2	18	2	0	0	0	0	0	0	0	0	0.69
1521	36	3	275	394	69.8	800	56.1	5.1	2	3	2	2	35	1	0	0	0	0	1	0	0	1	1.1
1522	21	8	455	790	57.59	1438	36.9	6.1	3	1	1	1	42	2	0	1	0	0	0	0	0	0	2.08
1523	21	17	455	790	57.59	1438	36.9	6.1	3	1	1	2	64	1	0	0	0	0	0	0	1	1	2.83
1524	41	8	599	565	106.02	1200	43.9	3	2	1	1	1	62	1	0	0	0	0	0	0	0	0	2.08
1525	45	5	198	370	53.51	733	39	3.3	2	3	2	1	79	1	0	0	0	0	0	0	1	0	1.61
1526	21	6	455	790	57.59	1438	36.9	6.1	3	2	1	1	44	1	0	0	0	0	0	0	0	0	1.79
1527	21	11	455	790	57.59	1438	36.9	6.1	3	3	1	2	73	1	0	0	0	0	0	0	1	0	2.4
1528	3	14	1111	1972	56.34	3066	36.5	5.6	3	0	2	1	41	1	0	0	0	1	0	0	0	0	2.64
1529	3	11	1111	1972	56.34	3066	36.5	5.6	3	0	1	1	61	1	0	0	0	0	1	0	1	0	2.4
1530	21	14	455	790	57.59	1438	36.9	6.1	3	3	1	1	51	1	0	1	0	0	1	0	1	0	2.64
1531	21	6	455	790	57.59	1438	36.9	6.1	3	2	1	2	52	1	0	0	0	1	0	0	0	0	1.79
1532	21	7	455	790	57.59	1438	36.9	6.1	3	2	2	2	60	1	0	0	0	0	0	0	1	0	1.95
1533	3	7	1111	1972	56.34	3066	36.5	5.6	3	0	2	2	50	1	0	0	0	0	1	0	0	0	1.95
1534	21	9	455	790	57.59	1438	36.9	6.1	3	3	1	1	53	1	0	0	0	0	0	0	0	0	2.2
1535	21	9	455	790	57.59	1438	36.9	6.1	3	2	1	1	52	1	0	0	0	0	0	0	0	0	2.2
1536	45	16	198	370	53.51	733	39	3.3	2	3	2	2	63	1	0	0	0	0	0	0	0	0	2.77
1537	21	6	455	790	57.59	1438	36.9	6.1	3	1	1	1	53	1	0	0	0	1	0	0	0	0	1.79
1538	41	10	599	565	106.02	1200	43.9	3	2	3	2	2	68	1	0	0	0	0	0	0	0	1	2.3
1539	3	8	1111	1972	56.34	3066	36.5	5.6	3	0	2	2	81	1	0	0	1	0	1	0	1	0	2.08
1540	41	8	599	565	106.02	1200	43.9	3	2	3	2	2	73	1	0	0	0	0	0	0	1	0	2.08
1541	37	13	283	496	57.06	708	54.6	2.7	2	3	1	1	37	1	0	0	0	0	0	0	0	0	2.56
1542	3	36	1111	1972	56.34	3066	36.5	5.6	3	2	2	2	75	1	0	0	1	0	1	0	0	0	3.58
1543	21	10	455	790	57.59	1438	36.9	6.1	3	2	1	2	61	1	0	0	0	0	0	0	1	0	2.3
1544	37	10	283	496	57.06	708	54.6	2.7	2	3	1	1	70	1	0	0	0	1	1	0	0	1	2.3
1545	28	13	311	622	50	1200	31.2	4.6	3	3	2	2	50	1	0	0	0	0	0	0	1	1	2.56
1546	45	4	198	370	53.51	733	39	3.3	2	1	2	1	73	1	0	0	1	1	0	0	1	1	1.39
1547	21	8	455	790	57.59	1438	36.9	6.1	3	2	2	1	21	2	0	0	0	0	0	0	0	0	2.08
1548	21	7	455	790	57.59	1438	36.9	6.1	3	2	1	1	49	1	0	0	0	0	0	0	0	0	1.95
1549	21	16	455	790	57.59	1438	36.9	6.1	3	1	2	1	51	1	0	0	0	0	0	0	0	0	2.77
1550	21	6	455	790	57.59	1438	36.9	6.1	3	0	1	2	54	1	0	0	0	0	0	0	0	0	1.79
1551	25	6	355	631	56.26	1005	37	6.4	3	1	2	1	55	1	0	0	0	1	0	0	0	1	1.79
1552	21	7	455	790	57.59	1438	36.9	6.1	3	1	2	1	45	1	0	0	0	0	0	0	0	0	1.95
1553	21	6	455	790	57.59	1438	36.9	6.1	3	3	1	2	56	1	0	0	0	0	0	0	0	0	1.79
1554	41	12	599	565	106.02	1200	43.9	3	2	3	1	1	65	1	0	0	0	0	0	0	0	0	2.48
1555	36	4	275	394	69.8	800	56.1	5.1	2	2	2	2	64	1	0	0	0	0	0	0	0	1	1.39
1556	36	6	275	394	69.8	800	56.1	5.1	2	2	2	2	78	1	0	0	0	0	0	1	0	0	1.79
1557	21	10	455	790	57.59	1438	36.9	6.1	3	2	1	1	46	1	0	0	0	0	0	0	0	0	2.3
1558	21	9	455	790	57.59	1438	36.9	6.1	3	2	1	1	60	1	0	0	0	1	0	0	1	1	2.2
1559	25	27	355	631	56.26	1005	37	6.4	3	3	2	1	58	1	1	0	0	0	0	0	1	0	3.3
1560	21	5	455	790	57.59	1438	36.9	6.1	3	1	2	1	69	1	0	0	0	1	0	0	0	1	1.61
1561	41	8	599	565	106.02	1200	43.9	3	2	3	2	1	67	1	0	0	0	0	0	0	1	0	2.08
1562	21	8	455	790	57.59	1438	36.9	6.1	3	2	2	2	59	1	0	0	0	0	0	0	0	0	2.08
1563	41	10	599	565	106.02	1200	43.9	3	2	3	2	2	78	1	0	0	0	0	0	0	0	0	2.3
1564	21	23	455	790	57.59	1438	36.9	6.1	3	1	2	1	66	1	0	0	0	0	1	0	1	0	3.14
1565	25	10	355	631	56.26	1005	37	6.4	3	3	2	1	70	1	0	0	0	0	0	0	1	1	2.3
1566	25	6	355	631	56.26	1005	37	6.4	3	1	2	1	60	1	0	0	0	0	1	0	0	0	1.79
1567	21	14	455	790	57.59	1438	36.9	6.1	3	1	1	2	64	1	0	0	0	0	1	0	0	0	2.64
1568	41	8	599	565	106.02	1200	43.9	3	2	3	1	2	68	1	0	0	0	0	0	0	1	1	2.08
1569	41	4	599	565	106.02	1200	43.9	3	2	3	2	1	65	1	0	0	0	0	0	0	0	0	1.39
1570	36	6	275	394	69.8	800	56.1	5.1	2	2	2	2	68	1	0	0	0	0	1	0	0	0	1.79
1571	21	11	455	790	57.59	1438	36.9	6.1	3	3	1	2	67	1	0	0	0	0	0	0	1	1	2.4
1572	25	18	355	631	56.26	1005	37	6.4	3	3	2	2	58	1	0	0	0	1	1	1	0	0	2.89
1573	36	3	275	394	69.8	800	56.1	5.1	2	3	2	2	54	1	0	0	0	0	0	0	0	0	1.1
1574	21	5	455	790	57.59	1438	36.9	6.1	3	2	1	2	67	1	0	0	0	1	1	0	1	1	1.61
1575	36	8	275	394	69.8	800	56.1	5.1	2	2	2	2	62	1	0	0	0	0	0	0	0	1	2.08
1576	21	6	455	790	57.59	1438	36.9	6.1	3	2	1	2	67	1	0	0	0	0	0	0	0	1	1.79
1577	21	7	455	790	57.59	1438	36.9	6.1	3	2	1	2	66	1	0	0	0	0	0	0	1	1	1.95
1578	21	7	455	790	57.59	1438	36.9	6.1	3	3	1	2	39	1	0	0	0	0	0	0	0	0	1.95
1579	21	15	455	790	57.59	1438	36.9	6.1	3	2	1	2	50	1	0	0	0	0	0	0	0	0	2.71
1580	21	5	455	790	57.59	1438	36.9	6.1	3	0	1	1	51	1	0	0	0	0	0	0	1	0	1.61
1581	36	6	275	394	69.8	800	56.1	5.1	2	2	2	2	58	1	0	0	0	0	1	0	1	0	1.79
1582	25	7	355	631	56.26	1005	37	6.4	3	3	2	2	65	1	0	0	0	0	0	0	0	1	1.95
1583	21	8	455	790	57.59	1438	36.9	6.1	3	1	2	2	63	1	0	0	0	1	0	0	1	0	2.08
1584	21	2	455	790	57.59	1438	36.9	6.1	3	2	1	1	62	1	0	0	0	0	1	0	0	0	0.69
1585	36	6	275	394	69.8	800	56.1	5.1	2	2	2	1	77	1	0	0	0	0	0	0	0	0	1.79
1586	13	8	338	392	86.22	1164	41	4	2	3	2	1	48	1	0	0	0	0	0	0	0	0	2.08
1587	21	9	455	790	57.59	1438	36.9	6.1	3	2	1	2	66	1	0	0	1	0	1	0	1	1	2.2
1588	36	3	275	394	69.8	800	56.1	5.1	2	1	2	1	73	1	0	0	0	1	0	0	1	1	1.1
1589	21	9	455	790	57.59	1438	36.9	6.1	3	2	1	1	42	1	0	0	1	0	0	0	0	0	2.2
1590	41	6	599	565	106.02	1200	43.9	3	2	3	1	1	50	1	0	0	0	0	0	0	0	1	1.79
1591	41	6	599	565	106.02	1200	43.9	3	2	3	1	1	50	1	0	0	0	0	0	0	0	0	1.79
1592	21	8	455	790	57.59	1438	36.9	6.1	3	1	1	2	52	1	0	0	0	0	0	0	1	0	2.08
1593	41	7	599	565	106.02	1200	43.9	3	2	3	1	1	76	1	0	0	0	0	1	0	1	1	1.95
1594	25	5	355	631	56.26	1005	37	6.4	3	1	2	1	52	1	0	0	0	0	0	0	0	0	1.61
1595	21	14	455	790	57.59	1438	36.9	6.1	3	1	2	1	74	1	0	0	0	0	1	0	1	1	2.64
1596	41	10	599	565	106.02	1200	43.9	3	2	3	1	1	72	1	0	0	0	0	0	0	0	1	2.3
1597	36	3	275	394	69.8	800	56.1	5.1	2	3	2	1	63	1	0	0	0	0	1	0	1	0	1.1
1598	21	14	455	790	57.59	1438	36.9	6.1	3	0	1	1	53	1	0	0	0	0	1	0	1	1	2.64
1599	41	7	599	565	106.02	1200	43.9	3	2	3	1	2	48	1	0	0	0	0	1	0	0	0	1.95
1600	41	18	599	565	106.02	1200	43.9	3	2	3	2	1	46	1	0	0	0	0	0	1	1	0	2.89
1601	21	13	455	790	57.59	1438	36.9	6.1	3	3	1	2	72	1	0	0	0	1	0	0	1	1	2.56
1602	41	7	599	565	106.02	1200	43.9	3	2	3	1	1	42	1	0	0	0	1	0	0	0	0	1.95
1603	41	7	599	565	106.02	1200	43.9	3	2	3	1	1	69	1	0	0	0	0	0	0	0	1	1.95
1604	45	7	198	370	53.51	733	39	3.3	2	3	1	2	53	1	0	0	0	1	1	0	1	1	1.95
1605	41	7	599	565	106.02	1200	43.9	3	2	3	1	1	73	1	0	0	0	1	0	0	0	0	1.95
1606	21	5	455	790	57.59	1438	36.9	6.1	3	3	1	2	60	1	0	0	0	0	0	0	0	0	1.61
1607	21	24	455	790	57.59	1438	36.9	6.1	3	1	1	2	81	1	0	0	0	0	0	0	1	0	3.18
1608	12	7	294	623	47.19	1096	45.1	8.4	2	2	2	2	61	1	0	0	0	1	0	0	0	0	1.95
1609	12	7	294	623	47.19	1096	45.1	8.4	2	2	2	1	52	1	0	0	0	1	0	0	0	0	1.95
1610	21	6	455	790	57.59	1438	36.9	6.1	3	2	1	2	34	1	0	0	0	0	0	0	0	0	1.79
1611	41	6	599	565	106.02	1200	43.9	3	2	3	2	2	53	1	0	0	0	0	1	0	0	1	1.79
1612	21	6	455	790	57.59	1438	36.9	6.1	3	3	1	2	64	1	0	0	0	0	0	0	0	0	1.79
1613	41	7	599	565	106.02	1200	43.9	3	2	3	1	1	69	1	0	0	0	0	0	1	1	1	1.95
1614	45	4	198	370	53.51	733	39	3.3	2	3	1	1	66	1	0	0	0	0	1	0	0	0	1.39
1615	45	13	198	370	53.51	733	39	3.3	2	3	1	2	39	1	0	0	0	0	0	0	1	0	2.56
1616	21	2	455	790	57.59	1438	36.9	6.1	3	3	1	1	50	1	0	0	0	0	0	0	0	0	0.69
1617	21	7	455	790	57.59	1438	36.9	6.1	3	2	1	1	54	1	0	0	0	0	0	0	1	0	1.95
1618	12	10	294	623	47.19	1096	45.1	8.4	2	1	2	1	56	1	0	0	0	0	1	0	0	0	2.3
1619	21	9	455	790	57.59	1438	36.9	6.1	3	2	1	1	55	1	0	0	1	0	0	0	1	0	2.2
1620	45	11	198	370	53.51	733	39	3.3	2	2	1	2	69	1	0	0	1	1	1	0	0	0	2.4
1621	21	6	455	790	57.59	1438	36.9	6.1	3	2	1	1	37	1	0	0	0	0	0	0	0	0	1.79
1622	41	7	599	565	106.02	1200	43.9	3	2	3	1	2	54	1	0	0	0	0	0	0	0	0	1.95
1623	3	10	1111	1972	56.34	3066	36.5	5.6	3	2	2	1	61	1	0	0	0	0	1	0	1	1	2.3
1624	12	9	294	623	47.19	1096	45.1	8.4	2	2	2	2	56	1	0	0	0	1	0	0	0	0	2.2
1625	36	9	275	394	69.8	800	56.1	5.1	2	2	2	1	54	1	0	0	0	1	0	0	0	0	2.2
1626	3	10	1111	1972	56.34	3066	36.5	5.6	3	0	2	1	52	1	0	0	0	0	1	0	0	0	2.3
1627	3	9	1111	1972	56.34	3066	36.5	5.6	3	0	2	1	55	1	0	0	0	0	1	0	0	0	2.2
1628	12	5	294	623	47.19	1096	45.1	8.4	2	2	2	2	54	1	0	0	1	0	0	0	0	0	1.61
1629	36	6	275	394	69.8	800	56.1	5.1	2	3	1	2	41	1	0	1	0	0	0	0	0	0	1.79
1630	36	5	275	394	69.8	800	56.1	5.1	2	2	2	2	57	1	0	0	0	0	0	0	0	1	1.61
1631	3	14	1111	1972	56.34	3066	36.5	5.6	3	0	1	2	69	1	0	1	0	0	0	0	1	0	2.64
1632	21	5	455	790	57.59	1438	36.9	6.1	3	2	1	2	50	1	0	0	0	1	0	0	0	1	1.61
1633	3	13	1111	1972	56.34	3066	36.5	5.6	3	1	2	1	60	1	0	0	0	0	1	0	1	0	2.56
1634	36	4	275	394	69.8	800	56.1	5.1	2	2	2	2	58	1	0	0	0	0	0	0	0	1	1.39
1635	3	2	1111	1972	56.34	3066	36.5	5.6	3	2	2	1	60	1	0	0	0	0	0	0	0	0	0.69
1636	13	11	338	392	86.22	1164	41	4	2	3	2	2	67	1	0	0	0	0	0	0	0	0	2.4
1637	21	8	455	790	57.59	1438	36.9	6.1	3	2	1	1	71	1	0	0	1	1	0	0	1	0	2.08
1638	3	9	1111	1972	56.34	3066	36.5	5.6	3	2	2	2	61	1	0	0	0	0	1	0	1	0	2.2
1639	3	8	1111	1972	56.34	3066	36.5	5.6	3	2	2	2	29	1	0	0	0	0	0	0	0	0	2.08
1640	3	9	1111	1972	56.34	3066	36.5	5.6	3	2	2	1	51	1	0	0	0	0	1	0	0	1	2.2
1641	3	14	1111	1972	56.34	3066	36.5	5.6	3	2	2	1	44	1	0	0	0	0	1	0	0	0	2.64
1642	41	4	599	565	106.02	1200	43.9	3	2	3	1	1	44	1	0	0	0	0	0	0	0	0	1.39
1643	36	5	275	394	69.8	800	56.1	5.1	2	1	1	2	83	1	0	0	0	0	0	0	0	1	1.61
1644	41	4	599	565	106.02	1200	43.9	3	2	3	1	2	53	1	0	0	0	0	0	0	0	1	1.39
1645	41	8	599	565	106.02	1200	43.9	3	2	3	1	1	66	1	0	0	0	1	1	0	0	1	2.08
1646	41	8	599	565	106.02	1200	43.9	3	2	3	1	2	46	1	0	0	0	0	0	0	0	0	2.08
1647	36	11	275	394	69.8	800	56.1	5.1	2	3	2	2	72	1	0	0	0	1	0	0	0	0	2.4
1648	41	8	599	565	106.02	1200	43.9	3	2	3	1	1	44	1	0	0	0	0	0	0	0	0	2.08
1649	36	4	275	394	69.8	800	56.1	5.1	2	2	2	1	43	1	0	0	0	0	0	0	0	0	1.39
1650	41	6	599	565	106.02	1200	43.9	3	2	3	1	1	75	1	0	0	0	0	0	0	0	0	1.79
1651	41	5	599	565	106.02	1200	43.9	3	2	3	1	1	54	1	0	0	0	0	0	0	0	0	1.61
1652	41	8	599	565	106.02	1200	43.9	3	2	3	1	1	57	1	0	0	0	0	0	0	1	1	2.08
1653	41	3	599	565	106.02	1200	43.9	3	2	3	2	1	44	1	0	0	0	0	0	0	0	0	1.1
1654	41	7	599	565	106.02	1200	43.9	3	2	3	1	1	38	1	0	0	0	0	0	0	0	0	1.95
1655	41	6	599	565	106.02	1200	43.9	3	2	3	1	2	66	1	0	0	0	0	0	0	0	0	1.79
1656	41	5	599	565	106.02	1200	43.9	3	2	3	1	1	36	1	0	0	0	0	0	0	0	0	1.61
1657	45	9	198	370	53.51	733	39	3.3	2	3	2	1	50	1	0	0	0	0	0	0	0	0	2.2
1658	41	6	599	565	106.02	1200	43.9	3	2	3	2	2	52	1	0	0	0	0	0	0	0	0	1.79
1659	41	9	599	565	106.02	1200	43.9	3	2	1	1	2	74	1	0	0	0	0	0	0	0	1	2.2
1660	45	7	198	370	53.51	733	39	3.3	2	3	2	2	60	1	0	1	0	0	0	0	0	0	1.95
1661	41	5	599	565	106.02	1200	43.9	3	2	3	1	2	66	1	0	0	0	1	0	0	0	1	1.61
1662	21	7	455	790	57.59	1438	36.9	6.1	3	2	1	2	64	1	0	0	0	0	0	0	0	1	1.95
1663	21	6	455	790	57.59	1438	36.9	6.1	3	1	1	1	54	1	0	0	0	0	0	0	1	0	1.79
1664	21	6	455	790	57.59	1438	36.9	6.1	3	3	2	2	68	1	0	0	0	0	1	0	0	1	1.79
1665	41	7	599	565	106.02	1200	43.9	3	2	3	2	2	59	1	0	0	0	0	0	0	0	0	1.95
1666	3	10	1111	1972	56.34	3066	36.5	5.6	3	1	2	2	61	1	0	0	1	0	1	0	0	1	2.3
1667	41	3	599	565	106.02	1200	43.9	3	2	3	1	2	62	1	0	0	0	0	1	0	0	1	1.1
1668	41	6	599	565	106.02	1200	43.9	3	2	3	1	2	69	1	0	0	0	0	0	0	1	1	1.79
1669	36	12	275	394	69.8	800	56.1	5.1	2	2	2	2	53	1	0	0	0	0	0	0	0	0	2.48
1670	21	10	455	790	57.59	1438	36.9	6.1	3	2	1	2	71	1	0	0	0	0	0	0	0	1	2.3
1671	12	12	294	623	47.19	1096	45.1	8.4	2	2	2	2	58	1	0	0	0	0	1	0	1	0	2.48
1672	12	7	294	623	47.19	1096	45.1	8.4	2	2	2	1	50	1	0	0	0	0	1	0	0	0	1.95
1673	12	3	294	623	47.19	1096	45.1	8.4	2	0	2	1	55	1	0	0	0	0	1	0	0	0	1.1
1674	12	4	294	623	47.19	1096	45.1	8.4	2	2	2	1	42	1	0	0	0	0	1	0	0	0	1.39
1675	12	9	294	623	47.19	1096	45.1	8.4	2	2	2	2	62	1	0	0	1	0	0	0	0	0	2.2
1676	12	9	294	623	47.19	1096	45.1	8.4	2	1	2	1	46	1	0	0	0	0	1	0	0	0	2.2
1677	12	9	294	623	47.19	1096	45.1	8.4	2	2	2	2	69	1	0	0	0	1	0	0	0	0	2.2
1678	12	9	294	623	47.19	1096	45.1	8.4	2	2	2	2	65	1	0	0	0	1	0	0	0	0	2.2
1679	36	10	275	394	69.8	800	56.1	5.1	2	3	2	2	78	1	0	0	0	1	0	0	1	1	2.3
1680	12	9	294	623	47.19	1096	45.1	8.4	2	2	2	1	57	1	0	0	0	1	0	0	0	0	2.2
1681	36	7	275	394	69.8	800	56.1	5.1	2	3	2	2	73	1	0	0	0	1	1	0	0	1	1.95
1682	12	7	294	623	47.19	1096	45.1	8.4	2	2	2	1	69	1	0	0	0	0	1	0	0	0	1.95
1683	12	14	294	623	47.19	1096	45.1	8.4	2	2	2	1	90	1	0	0	0	0	1	0	0	0	2.64
1684	36	1	275	394	69.8	800	56.1	5.1	2	1	2	1	62	1	0	0	0	0	0	0	0	1	0
1685	12	14	294	623	47.19	1096	45.1	8.4	2	2	2	1	59	1	0	0	0	0	0	1	0	0	2.64
1686	12	7	294	623	47.19	1096	45.1	8.4	2	2	2	1	55	1	0	0	0	0	1	0	0	0	1.95
1687	12	9	294	623	47.19	1096	45.1	8.4	2	2	2	1	51	1	0	0	0	1	0	0	0	0	2.2
1688	36	8	275	394	69.8	800	56.1	5.1	2	2	2	1	25	1	0	0	0	0	0	1	0	0	2.08
1689	12	7	294	623	47.19	1096	45.1	8.4	2	1	2	2	48	1	0	0	0	0	1	0	0	0	1.95
1690	12	7	294	623	47.19	1096	45.1	8.4	2	2	2	2	68	1	0	0	0	0	1	0	0	0	1.95
1691	12	16	294	623	47.19	1096	45.1	8.4	2	0	2	1	55	1	1	0	1	0	0	0	1	0	2.77
1692	12	9	294	623	47.19	1096	45.1	8.4	2	2	2	2	67	1	0	0	0	1	0	0	0	0	2.2
1693	12	21	294	623	47.19	1096	45.1	8.4	2	2	2	1	71	1	0	0	0	0	1	0	0	0	3.04
1694	36	3	275	394	69.8	800	56.1	5.1	2	1	2	1	65	1	0	0	1	0	0	0	0	1	1.1
1695	12	16	294	623	47.19	1096	45.1	8.4	2	2	2	1	61	2	0	0	0	0	1	0	0	0	2.77
1696	36	7	275	394	69.8	800	56.1	5.1	2	2	2	2	69	1	0	0	0	0	0	0	1	0	1.95
1697	45	4	198	370	53.51	733	39	3.3	2	1	2	1	63	1	0	0	1	0	0	0	1	0	1.39
1698	45	3	198	370	53.51	733	39	3.3	2	3	1	2	72	1	0	0	1	0	0	0	0	0	1.1
1699	45	1	198	370	53.51	733	39	3.3	2	3	1	1	58	1	0	0	1	0	0	0	1	1	0
1700	12	6	294	623	47.19	1096	45.1	8.4	2	2	2	1	66	1	0	0	0	1	0	0	0	0	1.79
1701	12	9	294	623	47.19	1096	45.1	8.4	2	2	2	2	55	1	0	0	0	1	0	0	0	0	2.2
1702	12	5	294	623	47.19	1096	45.1	8.4	2	2	2	1	36	1	0	0	0	0	1	0	0	0	1.61
1703	12	8	294	623	47.19	1096	45.1	8.4	2	2	2	2	67	2	0	0	0	1	0	0	0	0	2.08
1704	12	7	294	623	47.19	1096	45.1	8.4	2	1	2	1	78	1	0	0	0	0	0	1	0	0	1.95
1705	42	10	200	379	52.77	600	43.4	3.7	2	2	2	1	46	1	0	0	0	0	0	0	0	0	2.3
1706	28	23	311	622	50	1200	31.2	4.6	3	0	2	1	78	1	1	0	0	0	0	1	0	1	3.14
1707	28	6	311	622	50	1200	31.2	4.6	3	1	1	2	66	1	0	0	0	0	0	0	1	0	1.79
1708	28	9	311	622	50	1200	31.2	4.6	3	1	2	1	59	1	0	0	0	0	0	0	1	0	2.2
1709	42	9	200	379	52.77	600	43.4	3.7	2	3	2	1	72	1	0	0	0	0	0	0	1	0	2.2
1710	28	14	311	622	50	1200	31.2	4.6	3	3	1	2	51	1	0	1	0	0	1	0	1	0	2.64
1711	42	8	200	379	52.77	600	43.4	3.7	2	3	2	2	59	1	0	0	0	0	1	0	0	0	2.08
1712	31	12	177	308	57.47	486	35.4	3.3	2	1	2	2	75	1	0	1	0	1	1	1	1	0	2.48
1713	42	13	200	379	52.77	600	43.4	3.7	2	1	2	2	83	1	0	0	0	0	0	0	1	0	2.56
1714	2	21	736	1275	57.73	1804	48.3	7.4	3	1	2	2	79	1	0	0	0	0	0	1	0	1	3.04
1715	28	8	311	622	50	1200	31.2	4.6	3	1	2	1	80	1	0	0	1	0	0	1	1	0	2.08
1716	28	18	311	622	50	1200	31.2	4.6	3	2	2	2	69	1	0	0	1	0	0	0	0	0	2.89
1717	42	16	200	379	52.77	600	43.4	3.7	2	1	2	2	55	1	0	0	0	0	0	0	0	0	2.77
1718	42	7	200	379	52.77	600	43.4	3.7	2	3	2	1	54	1	0	0	0	0	0	0	1	0	1.95
1719	2	9	736	1275	57.73	1804	48.3	7.4	3	0	2	1	52	1	0	0	0	0	1	0	0	0	2.2
1720	10	7	681	1038	65.61	2254	39.6	5.7	3	0	2	1	46	1	0	0	0	0	0	0	0	0	1.95
1721	10	6	681	1038	65.61	2254	39.6	5.7	3	0	2	1	26	2	0	1	0	0	0	0	0	0	1.79
1722	10	11	681	1038	65.61	2254	39.6	5.7	3	0	2	2	56	1	0	0	0	1	0	0	1	0	2.4
1723	46	10	322	607	53.05	1064	34.5	3.5	3	1	2	2	73	1	0	0	1	0	0	0	1	1	2.3
1724	10	6	681	1038	65.61	2254	39.6	5.7	3	0	2	1	48	1	0	0	1	0	0	0	0	0	1.79
1725	2	23	736	1275	57.73	1804	48.3	7.4	3	1	2	2	62	1	0	1	1	0	0	1	0	1	3.14
1726	10	4	681	1038	65.61	2254	39.6	5.7	3	0	2	1	55	1	0	0	0	0	0	0	0	0	1.39
1727	46	14	322	607	53.05	1064	34.5	3.5	3	1	2	2	78	1	0	0	1	1	0	0	0	1	2.64
1728	10	7	681	1038	65.61	2254	39.6	5.7	3	0	2	1	75	1	0	0	1	0	0	0	1	1	1.95
1729	10	11	681	1038	65.61	2254	39.6	5.7	3	0	2	2	55	1	1	0	0	1	0	0	0	0	2.4
1730	46	12	322	607	53.05	1064	34.5	3.5	3	3	2	1	52	1	0	0	0	1	0	0	0	0	2.48
1731	46	12	322	607	53.05	1064	34.5	3.5	3	3	2	1	19	2	0	0	0	0	0	0	0	0	2.48
1732	10	19	681	1038	65.61	2254	39.6	5.7	3	0	2	2	45	1	1	0	1	0	0	0	1	0	2.94
1733	46	8	322	607	53.05	1064	34.5	3.5	3	2	2	2	64	1	0	0	0	0	0	0	0	0	2.08
1734	31	9	177	308	57.47	486	35.4	3.3	2	1	2	2	85	1	0	0	1	0	0	0	1	1	2.2
1735	10	5	681	1038	65.61	2254	39.6	5.7	3	0	2	2	70	1	0	0	1	0	0	0	1	1	1.61
1736	46	15	322	607	53.05	1064	34.5	3.5	3	1	2	1	68	1	1	0	1	0	0	0	0	1	2.71
1737	10	4	681	1038	65.61	2254	39.6	5.7	3	0	2	2	47	1	0	0	0	0	0	0	0	0	1.39
1738	46	27	322	607	53.05	1064	34.5	3.5	3	1	1	2	54	1	0	0	0	0	0	1	0	1	3.3
1739	10	6	681	1038	65.61	2254	39.6	5.7	3	1	2	1	54	1	0	0	0	0	0	0	0	0	1.79
1740	46	13	322	607	53.05	1064	34.5	3.5	3	1	2	1	68	1	0	0	0	0	1	0	0	0	2.56
1741	10	2	681	1038	65.61	2254	39.6	5.7	3	0	2	1	54	1	0	1	0	0	0	0	0	0	0.69
1742	46	8	322	607	53.05	1064	34.5	3.5	3	1	2	1	72	2	0	0	0	1	0	1	1	1	2.08
1743	10	6	681	1038	65.61	2254	39.6	5.7	3	0	2	1	49	1	0	0	0	0	1	0	0	0	1.79
1744	46	6	322	607	53.05	1064	34.5	3.5	3	3	2	2	64	1	0	0	0	1	0	0	0	1	1.79
1745	28	16	311	622	50	1200	31.2	4.6	3	2	1	2	43	1	1	0	0	0	0	0	0	0	2.77
1746	10	6	681	1038	65.61	2254	39.6	5.7	3	0	2	1	61	1	0	0	0	0	0	0	0	0	1.79
1747	28	9	311	622	50	1200	31.2	4.6	3	0	2	1	60	1	0	0	0	0	0	0	0	1	2.2
1748	10	10	681	1038	65.61	2254	39.6	5.7	3	0	2	1	45	1	0	0	1	0	0	0	1	1	2.3
1749	28	15	311	622	50	1200	31.2	4.6	3	3	2	2	72	1	0	0	0	0	0	0	0	1	2.71
1750	28	12	311	622	50	1200	31.2	4.6	3	3	1	2	60	1	0	0	0	1	0	0	0	1	2.48
1751	28	15	311	622	50	1200	31.2	4.6	3	1	2	1	80	1	0	0	0	0	0	0	1	1	2.71
1752	10	7	681	1038	65.61	2254	39.6	5.7	3	0	2	1	46	1	0	0	0	0	0	0	0	0	1.95
1753	28	12	311	622	50	1200	31.2	4.6	3	2	1	2	50	1	0	0	0	0	0	0	1	0	2.48
1754	28	12	311	622	50	1200	31.2	4.6	3	3	2	2	65	1	0	0	0	0	0	1	0	1	2.48
1755	10	7	681	1038	65.61	2254	39.6	5.7	3	0	2	1	47	1	0	0	0	1	0	0	0	0	1.95
1756	28	22	311	622	50	1200	31.2	4.6	3	1	1	1	71	1	0	0	1	0	0	0	1	1	3.09
1757	10	7	681	1038	65.61	2254	39.6	5.7	3	0	2	2	68	1	0	0	0	0	0	0	1	1	1.95
1758	28	15	311	622	50	1200	31.2	4.6	3	3	2	2	35	1	0	0	0	0	0	0	0	0	2.71
1759	28	8	311	622	50	1200	31.2	4.6	3	0	2	2	46	1	0	0	0	0	0	0	1	1	2.08
1760	10	55	681	1038	65.61	2254	39.6	5.7	3	1	2	2	55	1	0	0	0	0	0	0	0	1	4.01
1761	28	9	311	622	50	1200	31.2	4.6	3	3	2	2	65	1	0	0	0	0	0	0	1	0	2.2
1762	28	6	311	622	50	1200	31.2	4.6	3	3	2	1	64	1	0	0	0	0	0	0	0	0	1.79
1763	10	16	681	1038	65.61	2254	39.6	5.7	3	0	2	2	61	1	0	1	0	0	0	0	1	0	2.77
1764	10	6	681	1038	65.61	2254	39.6	5.7	3	1	2	1	72	1	0	0	1	0	0	0	1	1	1.79
1765	2	5	736	1275	57.73	1804	48.3	7.4	3	2	2	1	48	1	0	0	0	0	1	0	0	0	1.61
1766	28	6	311	622	50	1200	31.2	4.6	3	1	2	1	58	1	0	0	0	0	0	0	0	0	1.79
1767	10	9	681	1038	65.61	2254	39.6	5.7	3	0	2	2	47	1	1	0	1	0	0	0	1	0	2.2
1768	10	8	681	1038	65.61	2254	39.6	5.7	3	0	2	2	63	1	0	0	0	0	0	0	1	0	2.08
1769	10	9	681	1038	65.61	2254	39.6	5.7	3	0	2	1	68	1	0	0	0	0	0	0	1	0	2.2
1770	42	10	200	379	52.77	600	43.4	3.7	2	1	2	1	68	1	0	0	0	0	0	0	1	1	2.3
1771	28	19	311	622	50	1200	31.2	4.6	3	1	2	1	54	1	0	0	0	0	0	0	0	1	2.94
1772	2	19	736	1275	57.73	1804	48.3	7.4	3	1	2	1	64	1	0	0	0	0	1	0	1	0	2.94
1773	2	9	736	1275	57.73	1804	48.3	7.4	3	0	2	2	65	1	0	0	1	0	0	0	0	0	2.2
1774	2	6	736	1275	57.73	1804	48.3	7.4	3	2	2	1	37	1	0	1	0	1	0	0	1	0	1.79
1775	10	9	681	1038	65.61	2254	39.6	5.7	3	1	2	1	47	1	0	0	1	0	0	0	0	1	2.2
1776	10	11	681	1038	65.61	2254	39.6	5.7	3	0	2	1	46	1	0	1	0	0	0	0	1	0	2.4
1777	28	15	311	622	50	1200	31.2	4.6	3	3	1	2	53	1	0	0	0	0	0	0	1	0	2.71
1778	2	10	736	1275	57.73	1804	48.3	7.4	3	1	2	1	75	1	0	0	0	0	1	0	0	0	2.3
1779	28	13	311	622	50	1200	31.2	4.6	3	3	2	2	68	1	0	1	0	0	0	0	0	0	2.56
1780	28	8	311	622	50	1200	31.2	4.6	3	0	2	1	38	1	0	0	0	0	0	0	0	0	2.08
1781	42	9	200	379	52.77	600	43.4	3.7	2	0	2	2	64	1	0	0	0	0	0	0	0	0	2.2
1782	28	10	311	622	50	1200	31.2	4.6	3	3	2	1	41	1	0	0	0	0	0	0	0	0	2.3
1783	20	4	771	1337	57.67	2578	35.3	10.2	3	1	2	1	53	1	0	0	0	0	0	0	0	0	1.39
1784	28	7	311	622	50	1200	31.2	4.6	3	3	2	2	63	1	0	0	0	0	0	0	1	0	1.95
1785	10	5	681	1038	65.61	2254	39.6	5.7	3	0	2	1	54	1	0	0	0	1	0	0	1	0	1.61
1786	2	9	736	1275	57.73	1804	48.3	7.4	3	1	2	1	70	1	0	0	0	1	1	0	1	0	2.2
1787	10	10	681	1038	65.61	2254	39.6	5.7	3	0	2	2	49	1	0	1	0	0	0	0	0	1	2.3
1788	28	11	311	622	50	1200	31.2	4.6	3	0	1	2	58	1	0	0	0	0	0	0	0	0	2.4
1789	10	6	681	1038	65.61	2254	39.6	5.7	3	0	2	1	70	1	0	1	0	0	0	0	1	0	1.79
1790	42	22	200	379	52.77	600	43.4	3.7	2	1	2	1	63	1	0	0	0	0	0	0	1	1	3.09
1791	20	5	771	1337	57.67	2578	35.3	10.2	3	1	2	1	49	1	0	0	0	0	0	0	1	1	1.61
1792	10	7	681	1038	65.61	2254	39.6	5.7	3	0	2	1	49	1	0	0	0	0	1	0	1	0	1.95
1793	31	13	177	308	57.47	486	35.4	3.3	2	1	2	2	58	1	0	0	0	1	1	0	0	0	2.56
1794	10	8	681	1038	65.61	2254	39.6	5.7	3	1	2	1	67	1	0	0	1	0	0	0	1	0	2.08
1795	10	7	681	1038	65.61	2254	39.6	5.7	3	1	2	1	51	1	0	0	0	0	0	0	0	1	1.95
1796	10	9	681	1038	65.61	2254	39.6	5.7	3	1	2	1	67	1	0	0	0	0	0	0	0	0	2.2
1797	10	6	681	1038	65.61	2254	39.6	5.7	3	0	2	1	57	1	0	0	0	0	0	0	0	0	1.79
1798	10	10	681	1038	65.61	2254	39.6	5.7	3	0	2	2	73	1	0	0	0	0	1	0	0	1	2.3
1799	20	7	771	1337	57.67	2578	35.3	10.2	3	3	2	2	49	1	0	0	1	0	0	0	1	1	1.95
1800	20	10	771	1337	57.67	2578	35.3	10.2	3	3	2	2	61	1	0	0	0	0	0	0	1	1	2.3
1801	10	9	681	1038	65.61	2254	39.6	5.7	3	0	2	2	60	1	0	0	0	0	0	0	0	1	2.2
1802	10	21	681	1038	65.61	2254	39.6	5.7	3	0	2	1	73	1	0	1	0	0	0	0	0	0	3.04
1803	20	10	771	1337	57.67	2578	35.3	10.2	3	3	2	1	65	1	0	0	0	0	0	0	0	0	2.3
1804	46	9	322	607	53.05	1064	34.5	3.5	3	3	1	2	49	1	0	0	1	0	0	0	1	0	2.2
1805	28	9	311	622	50	1200	31.2	4.6	3	0	2	1	82	1	0	0	0	0	0	0	1	0	2.2
1806	28	27	311	622	50	1200	31.2	4.6	3	1	1	1	52	1	0	0	1	0	1	0	0	0	3.3
1807	31	5	177	308	57.47	486	35.4	3.3	2	1	2	1	53	1	0	0	0	1	1	0	0	1	1.61
1808	28	12	311	622	50	1200	31.2	4.6	3	2	2	2	50	1	0	0	0	0	0	0	1	0	2.48
1809	28	10	311	622	50	1200	31.2	4.6	3	3	1	2	77	1	0	0	1	0	0	0	1	1	2.3
1810	31	16	177	308	57.47	486	35.4	3.3	2	1	2	1	66	1	0	0	0	1	1	0	1	0	2.77
1811	28	14	311	622	50	1200	31.2	4.6	3	2	1	1	55	1	0	1	0	0	0	0	1	0	2.64
1812	2	5	736	1275	57.73	1804	48.3	7.4	3	3	2	2	66	1	0	0	0	0	1	0	0	0	1.61
1813	10	5	681	1038	65.61	2254	39.6	5.7	3	1	2	1	60	1	0	0	0	0	0	0	0	0	1.61
1814	31	11	177	308	57.47	486	35.4	3.3	2	2	2	2	73	1	0	0	1	1	0	1	1	0	2.4
1815	10	19	681	1038	65.61	2254	39.6	5.7	3	1	2	2	63	1	0	0	0	0	0	0	1	1	2.94
1816	28	7	311	622	50	1200	31.2	4.6	3	3	1	1	57	1	0	0	0	0	0	0	1	0	1.95
1817	2	9	736	1275	57.73	1804	48.3	7.4	3	1	2	2	78	1	0	0	1	0	0	0	1	1	2.2
1818	10	46	681	1038	65.61	2254	39.6	5.7	3	0	2	2	54	1	1	0	1	0	1	0	1	0	3.83
1819	10	4	681	1038	65.61	2254	39.6	5.7	3	1	2	1	64	1	0	0	0	0	0	0	1	0	1.39
1820	28	9	311	622	50	1200	31.2	4.6	3	2	2	2	55	1	0	0	0	0	0	0	0	0	2.2
1821	10	7	681	1038	65.61	2254	39.6	5.7	3	0	2	1	60	1	0	0	0	0	0	0	1	0	1.95
1822	28	8	311	622	50	1200	31.2	4.6	3	3	2	2	63	1	0	0	0	0	0	0	1	1	2.08
1823	28	12	311	622	50	1200	31.2	4.6	3	1	2	1	66	1	0	0	0	0	0	0	1	0	2.48
1824	10	5	681	1038	65.61	2254	39.6	5.7	3	0	2	2	53	1	0	0	0	0	1	0	0	0	1.61
1825	10	22	681	1038	65.61	2254	39.6	5.7	3	1	2	1	81	1	0	0	1	0	0	0	1	0	3.09
1826	10	7	681	1038	65.61	2254	39.6	5.7	3	1	2	1	63	1	0	0	0	0	0	0	0	1	1.95
1827	28	22	311	622	50	1200	31.2	4.6	3	2	2	1	44	1	0	0	0	0	0	1	0	0	3.09
1828	28	16	311	622	50	1200	31.2	4.6	3	3	2	1	49	1	0	0	0	0	0	0	0	1	2.77
1829	10	2	681	1038	65.61	2254	39.6	5.7	3	0	2	2	59	1	0	0	0	0	0	0	1	1	0.69
1830	46	11	322	607	53.05	1064	34.5	3.5	3	1	2	1	54	1	0	0	0	0	0	0	0	0	2.4
1831	46	10	322	607	53.05	1064	34.5	3.5	3	3	2	1	64	1	0	0	0	1	1	0	0	1	2.3
1832	46	8	322	607	53.05	1064	34.5	3.5	3	3	2	2	45	1	0	0	0	0	0	0	0	0	2.08
1833	46	6	322	607	53.05	1064	34.5	3.5	3	2	2	1	50	1	0	0	0	0	1	0	0	0	1.79
1834	46	22	322	607	53.05	1064	34.5	3.5	3	3	2	2	55	1	0	0	0	0	0	0	1	0	3.09
1835	49	15	169	329	51.37	669	47.2	7	2	2	2	2	63	1	0	0	0	1	0	0	0	1	2.71
1836	49	8	169	329	51.37	669	47.2	7	2	2	1	2	73	1	0	1	0	0	0	0	1	0	2.08
1837	20	9	771	1337	57.67	2578	35.3	10.2	3	2	2	1	49	1	0	0	0	0	1	0	1	0	2.2
1838	46	13	322	607	53.05	1064	34.5	3.5	3	1	2	1	74	1	0	0	1	1	1	1	0	1	2.56
1839	46	8	322	607	53.05	1064	34.5	3.5	3	2	2	1	53	1	0	0	0	1	0	0	0	1	2.08
1840	46	5	322	607	53.05	1064	34.5	3.5	3	1	2	2	80	1	0	0	0	0	0	0	0	1	1.61
1841	46	8	322	607	53.05	1064	34.5	3.5	3	3	2	1	60	1	0	0	0	1	0	0	1	0	2.08
1842	46	12	322	607	53.05	1064	34.5	3.5	3	1	2	2	66	1	0	0	0	0	1	0	1	1	2.48
1843	49	7	169	329	51.37	669	47.2	7	2	1	2	1	47	1	0	0	0	0	0	0	0	1	1.95
1844	20	2	771	1337	57.67	2578	35.3	10.2	3	3	2	1	54	1	0	0	1	0	0	0	0	0	0.69
1845	46	22	322	607	53.05	1064	34.5	3.5	3	2	2	2	80	1	0	0	0	1	1	0	0	0	3.09
1846	49	8	169	329	51.37	669	47.2	7	2	2	2	1	58	1	0	1	0	0	0	1	0	0	2.08
1847	49	8	169	329	51.37	669	47.2	7	2	2	2	2	50	1	0	0	0	1	0	0	0	0	2.08
1848	49	14	169	329	51.37	669	47.2	7	2	2	2	1	77	1	0	0	0	0	0	0	0	0	2.64
1849	49	7	169	329	51.37	669	47.2	7	2	2	2	2	68	1	0	0	1	1	1	0	1	1	1.95
1850	49	10	169	329	51.37	669	47.2	7	2	1	2	1	61	1	0	0	1	1	0	0	0	0	2.3
1851	49	12	169	329	51.37	669	47.2	7	2	1	2	1	35	1	0	1	0	0	0	0	0	0	2.48
1852	46	13	322	607	53.05	1064	34.5	3.5	3	3	2	2	72	1	0	0	1	0	1	0	1	1	2.56
1853	49	14	169	329	51.37	669	47.2	7	2	2	2	2	59	1	0	0	0	0	0	0	1	1	2.64
1854	49	9	169	329	51.37	669	47.2	7	2	1	2	1	82	1	0	0	1	0	0	0	1	1	2.2
1855	46	4	322	607	53.05	1064	34.5	3.5	3	3	2	1	58	1	0	0	0	0	0	0	0	0	1.39
1856	46	10	322	607	53.05	1064	34.5	3.5	3	2	2	1	58	1	0	0	0	1	0	0	1	0	2.3
1857	46	10	322	607	53.05	1064	34.5	3.5	3	3	2	2	43	1	0	1	0	1	0	0	0	0	2.3
1858	46	10	322	607	53.05	1064	34.5	3.5	3	3	2	2	52	1	0	0	0	1	0	0	0	1	2.3
1859	27	22	308	443	69.53	853	39	8.4	2	1	2	1	76	1	0	0	0	0	1	0	1	0	3.09
1860	1	23	873	1672	52.21	2335	33.7	6	3	1	2	2	72	1	1	0	1	1	1	0	1	1	3.14
1861	12	8	294	623	47.19	1096	45.1	8.4	2	1	2	2	62	1	0	0	0	0	1	0	0	0	2.08
1862	1	11	873	1672	52.21	2335	33.7	6	3	2	2	2	80	1	0	1	0	0	0	0	1	0	2.4
1863	1	8	873	1672	52.21	2335	33.7	6	3	2	2	2	47	1	0	0	1	0	0	0	0	0	2.08
1864	45	4	198	370	53.51	733	39	3.3	2	3	2	2	54	1	0	0	0	0	0	0	0	0	1.39
1865	27	9	308	443	69.53	853	39	8.4	2	0	2	1	68	1	0	0	0	0	0	0	0	0	2.2
1866	1	9	873	1672	52.21	2335	33.7	6	3	2	2	2	71	1	0	0	0	1	1	0	1	0	2.2
1867	27	21	308	443	69.53	853	39	8.4	2	1	2	1	42	1	0	0	0	1	0	0	0	0	3.04
1868	12	6	294	623	47.19	1096	45.1	8.4	2	2	2	1	54	1	0	0	0	0	1	0	0	0	1.79
1869	1	5	873	1672	52.21	2335	33.7	6	3	1	2	1	87	1	0	0	0	0	0	0	1	0	1.61
1870	12	12	294	623	47.19	1096	45.1	8.4	2	1	2	1	48	1	0	0	1	0	0	0	0	0	2.48
1871	1	10	873	1672	52.21	2335	33.7	6	3	2	2	1	73	1	0	0	0	0	0	1	0	0	2.3
1872	35	15	422	620	68.06	1099	47.2	6.9	3	2	2	2	63	1	0	0	0	1	0	0	1	1	2.71
1873	35	13	422	620	68.06	1099	47.2	6.9	3	0	2	1	69	1	0	0	1	0	0	0	0	0	2.56
1874	35	16	422	620	68.06	1099	47.2	6.9	3	2	2	1	47	1	0	0	0	0	0	0	0	0	2.77
1875	35	5	422	620	68.06	1099	47.2	6.9	3	2	1	2	48	1	0	0	1	1	1	1	0	0	1.61
1876	35	3	422	620	68.06	1099	47.2	6.9	3	2	1	1	65	1	0	0	0	0	0	0	1	1	1.1
1877	35	9	422	620	68.06	1099	47.2	6.9	3	1	2	1	53	1	0	0	0	0	0	0	0	0	2.2
1878	12	6	294	623	47.19	1096	45.1	8.4	2	2	2	2	53	1	0	0	0	0	1	0	0	0	1.79
1879	27	15	308	443	69.53	853	39	8.4	2	1	2	1	80	1	0	0	0	1	1	0	0	1	2.71
1880	12	9	294	623	47.19	1096	45.1	8.4	2	2	2	1	63	1	0	0	0	0	0	1	0	0	2.2
1881	1	13	873	1672	52.21	2335	33.7	6	3	2	2	1	71	1	0	0	1	0	0	0	1	1	2.56
1882	27	17	308	443	69.53	853	39	8.4	2	2	2	2	69	1	1	0	0	0	0	1	1	1	2.83
1883	27	20	308	443	69.53	853	39	8.4	2	0	2	1	82	1	0	0	0	0	1	0	0	1	3
1884	27	9	308	443	69.53	853	39	8.4	2	0	2	1	67	1	0	0	0	0	0	0	1	0	2.2
1885	12	10	294	623	47.19	1096	45.1	8.4	2	2	2	1	66	1	0	0	0	0	0	0	0	0	2.3
1886	12	11	294	623	47.19	1096	45.1	8.4	2	2	2	1	81	1	0	0	1	0	0	0	0	0	2.4
1887	12	5	294	623	47.19	1096	45.1	8.4	2	0	2	1	61	1	0	0	0	0	1	0	0	0	1.61
1888	12	9	294	623	47.19	1096	45.1	8.4	2	2	2	2	56	1	0	0	0	0	0	0	0	0	2.2
1889	12	6	294	623	47.19	1096	45.1	8.4	2	2	2	2	50	1	0	0	0	0	1	0	0	1	1.79
1890	12	6	294	623	47.19	1096	45.1	8.4	2	2	2	1	65	1	0	0	1	0	0	0	0	0	1.79
1891	12	9	294	623	47.19	1096	45.1	8.4	2	2	2	2	53	1	0	0	0	1	0	0	0	0	2.2
1892	12	6	294	623	47.19	1096	45.1	8.4	2	2	2	2	61	1	0	0	0	0	0	1	0	0	1.79
1893	12	35	294	623	47.19	1096	45.1	8.4	2	2	2	2	92	1	0	0	0	0	1	0	0	0	3.56
1894	12	3	294	623	47.19	1096	45.1	8.4	2	2	2	2	46	1	0	0	0	0	1	0	1	0	1.1
1895	12	19	294	623	47.19	1096	45.1	8.4	2	2	2	2	57	1	0	0	1	0	1	0	0	0	2.94
1896	12	5	294	623	47.19	1096	45.1	8.4	2	2	2	2	62	1	0	0	0	0	1	0	0	0	1.61
1897	12	8	294	623	47.19	1096	45.1	8.4	2	2	2	1	74	1	0	0	0	0	0	1	1	0	2.08
1898	12	4	294	623	47.19	1096	45.1	8.4	2	2	2	2	75	1	0	0	0	0	0	1	0	0	1.39
1899	12	5	294	623	47.19	1096	45.1	8.4	2	0	2	2	80	1	0	1	0	0	0	0	1	0	1.61
1900	12	8	294	623	47.19	1096	45.1	8.4	2	2	2	2	59	1	0	0	1	0	0	0	0	0	2.08
1901	12	5	294	623	47.19	1096	45.1	8.4	2	2	2	2	61	1	0	0	0	0	0	0	0	0	1.61
1902	12	5	294	623	47.19	1096	45.1	8.4	2	2	2	2	50	1	0	0	0	1	0	0	0	0	1.61
1903	12	11	294	623	47.19	1096	45.1	8.4	2	1	2	1	48	1	0	0	0	0	1	0	0	0	2.4
1904	12	22	294	623	47.19	1096	45.1	8.4	2	2	2	2	62	1	0	0	1	0	0	0	0	0	3.09
1905	12	6	294	623	47.19	1096	45.1	8.4	2	2	2	1	48	1	0	0	0	0	1	0	0	0	1.79
1906	12	15	294	623	47.19	1096	45.1	8.4	2	2	2	1	74	1	0	0	0	0	0	1	0	0	2.71
1907	12	8	294	623	47.19	1096	45.1	8.4	2	2	2	2	53	1	0	0	0	1	0	0	0	0	2.08
1908	12	7	294	623	47.19	1096	45.1	8.4	2	2	2	1	61	1	0	0	0	0	1	0	0	0	1.95
1909	12	7	294	623	47.19	1096	45.1	8.4	2	2	2	1	43	1	0	0	0	0	1	0	0	0	1.95
1910	12	15	294	623	47.19	1096	45.1	8.4	2	2	2	2	64	1	0	0	1	1	0	0	0	0	2.71
1911	12	7	294	623	47.19	1096	45.1	8.4	2	2	2	1	82	1	0	0	0	0	1	0	0	0	1.95
1912	12	9	294	623	47.19	1096	45.1	8.4	2	2	2	2	74	1	0	0	0	0	1	0	0	0	2.2
1913	12	5	294	623	47.19	1096	45.1	8.4	2	2	2	2	59	1	0	0	0	0	1	0	0	0	1.61
1914	12	33	294	623	47.19	1096	45.1	8.4	2	1	2	1	80	1	0	1	0	0	0	0	0	0	3.5
1915	12	8	294	623	47.19	1096	45.1	8.4	2	0	2	1	48	1	0	0	0	0	1	0	0	1	2.08
1916	12	11	294	623	47.19	1096	45.1	8.4	2	2	2	2	68	1	0	0	0	1	0	0	0	1	2.4
1917	12	5	294	623	47.19	1096	45.1	8.4	2	2	2	1	43	1	0	0	0	0	1	0	0	0	1.61
1918	12	6	294	623	47.19	1096	45.1	8.4	2	2	2	1	76	1	0	0	0	0	1	0	1	0	1.79
1919	12	7	294	623	47.19	1096	45.1	8.4	2	2	2	1	54	1	0	0	0	1	0	0	0	0	1.95
1920	12	5	294	623	47.19	1096	45.1	8.4	2	1	2	2	68	1	0	0	0	0	1	0	0	0	1.61
1921	12	9	294	623	47.19	1096	45.1	8.4	2	2	2	1	48	1	0	0	0	0	1	0	0	0	2.2
1922	12	8	294	623	47.19	1096	45.1	8.4	2	2	2	2	65	1	0	0	1	0	0	0	0	0	2.08
1923	12	9	294	623	47.19	1096	45.1	8.4	2	1	2	2	70	1	0	0	0	0	1	0	1	0	2.2
1924	12	7	294	623	47.19	1096	45.1	8.4	2	2	2	2	83	1	0	0	0	0	0	1	0	0	1.95
1925	12	7	294	623	47.19	1096	45.1	8.4	2	1	2	1	79	1	0	0	0	0	1	0	0	0	1.95
1926	12	5	294	623	47.19	1096	45.1	8.4	2	2	2	2	51	1	0	0	0	0	1	0	0	0	1.61
1927	42	11	200	379	52.77	600	43.4	3.7	2	3	2	1	70	1	0	0	0	0	0	0	0	0	2.4
1928	12	5	294	623	47.19	1096	45.1	8.4	2	2	2	2	51	1	0	0	1	0	0	0	0	0	1.61
1929	42	10	200	379	52.77	600	43.4	3.7	2	1	2	2	58	1	0	0	0	0	0	0	1	0	2.3
1930	42	10	200	379	52.77	600	43.4	3.7	2	3	2	2	63	2	0	0	0	0	0	1	1	0	2.3
1931	12	9	294	623	47.19	1096	45.1	8.4	2	2	2	2	61	1	0	0	0	1	0	0	0	0	2.2
1932	39	5	263	342	76.9	990	43.8	3.3	2	1	1	1	70	1	0	0	0	0	0	0	0	1	1.61
1933	39	8	263	342	76.9	990	43.8	3.3	2	3	1	2	68	1	0	0	1	0	0	0	0	0	2.08
1934	39	7	263	342	76.9	990	43.8	3.3	2	3	1	2	72	1	0	0	0	0	0	0	1	0	1.95
1935	17	11	552	1098	50.27	1850	32.2	5.3	3	3	1	2	28	1	0	0	0	0	0	0	0	0	2.4
1936	17	12	552	1098	50.27	1850	32.2	5.3	3	1	2	1	37	1	0	0	1	0	0	0	0	1	2.48
1937	17	10	552	1098	50.27	1850	32.2	5.3	3	1	2	2	52	1	0	0	0	1	0	0	1	0	2.3
1938	17	11	552	1098	50.27	1850	32.2	5.3	3	3	1	2	63	1	0	1	0	0	0	0	0	0	2.4
1939	17	7	552	1098	50.27	1850	32.2	5.3	3	3	2	2	64	1	0	0	0	1	0	0	0	1	1.95
1940	17	11	552	1098	50.27	1850	32.2	5.3	3	1	2	1	60	1	0	0	0	0	1	0	1	1	2.4
1941	17	21	552	1098	50.27	1850	32.2	5.3	3	1	2	1	75	1	0	0	0	0	1	0	1	0	3.04
1942	17	8	552	1098	50.27	1850	32.2	5.3	3	3	2	2	62	1	0	0	0	0	1	0	0	0	2.08
1943	17	9	552	1098	50.27	1850	32.2	5.3	3	1	2	1	55	1	0	0	0	1	0	0	0	0	2.2
1944	17	9	552	1098	50.27	1850	32.2	5.3	3	3	2	2	59	1	0	0	1	0	0	0	1	0	2.2
1945	42	12	200	379	52.77	600	43.4	3.7	2	1	2	1	63	1	0	0	0	0	0	0	0	0	2.48
1946	42	11	200	379	52.77	600	43.4	3.7	2	1	2	1	70	1	0	0	0	0	0	0	0	0	2.4
1947	17	14	552	1098	50.27	1850	32.2	5.3	3	3	2	1	54	1	1	0	0	1	1	1	0	1	2.64
1948	42	9	200	379	52.77	600	43.4	3.7	2	3	2	2	70	1	0	0	0	0	0	0	1	0	2.2
1949	17	14	552	1098	50.27	1850	32.2	5.3	3	1	2	2	51	1	0	0	0	0	0	0	0	0	2.64
1950	17	16	552	1098	50.27	1850	32.2	5.3	3	3	1	1	50	1	0	0	0	0	0	0	0	0	2.77
1951	17	19	552	1098	50.27	1850	32.2	5.3	3	2	2	2	55	1	0	0	0	1	1	1	0	0	2.94
1952	2	11	736	1275	57.73	1804	48.3	7.4	3	1	2	2	62	1	0	0	0	0	1	0	1	1	2.4
1953	39	12	263	342	76.9	990	43.8	3.3	2	3	1	1	65	1	0	0	0	1	0	0	1	0	2.48
1954	17	5	552	1098	50.27	1850	32.2	5.3	3	3	2	1	57	1	0	0	0	0	0	0	1	0	1.61
1955	17	15	552	1098	50.27	1850	32.2	5.3	3	2	2	1	40	1	0	0	0	0	0	0	0	0	2.71
1956	42	6	200	379	52.77	600	43.4	3.7	2	3	2	1	63	1	0	0	0	0	0	0	0	0	1.79
1957	17	17	552	1098	50.27	1850	32.2	5.3	3	1	2	2	54	1	0	0	0	0	0	0	0	0	2.83
1958	2	11	736	1275	57.73	1804	48.3	7.4	3	1	2	2	68	1	0	0	0	0	1	0	1	0	2.4
1959	2	12	736	1275	57.73	1804	48.3	7.4	3	1	2	2	80	1	0	0	0	0	0	0	1	0	2.48
1960	17	7	552	1098	50.27	1850	32.2	5.3	3	1	2	1	75	1	1	0	0	1	0	0	0	0	1.95
1961	2	8	736	1275	57.73	1804	48.3	7.4	3	1	2	2	63	1	0	0	0	0	1	0	1	0	2.08
1962	39	8	263	342	76.9	990	43.8	3.3	2	3	1	1	74	1	0	0	0	1	0	0	1	1	2.08
1963	2	7	736	1275	57.73	1804	48.3	7.4	3	2	1	2	67	1	0	0	0	0	0	0	1	0	1.95
1964	31	11	177	308	57.47	486	35.4	3.3	2	1	2	1	53	1	0	0	0	1	1	1	0	1	2.4
1965	31	17	177	308	57.47	486	35.4	3.3	2	0	2	1	66	1	0	0	1	1	1	0	1	1	2.83
1966	42	6	200	379	52.77	600	43.4	3.7	2	3	2	1	29	1	0	0	0	0	0	0	0	0	1.79
1967	17	7	552	1098	50.27	1850	32.2	5.3	3	3	2	1	55	1	0	0	1	0	0	0	0	0	1.95
1968	17	4	552	1098	50.27	1850	32.2	5.3	3	1	2	1	61	1	0	0	1	0	0	0	1	0	1.39
1969	17	5	552	1098	50.27	1850	32.2	5.3	3	1	1	2	61	1	0	0	1	0	0	0	0	0	1.61
1970	17	8	552	1098	50.27	1850	32.2	5.3	3	0	2	1	55	1	0	0	0	0	1	0	0	0	2.08
1971	42	12	200	379	52.77	600	43.4	3.7	2	1	2	2	61	1	0	0	0	0	0	0	1	0	2.48
1972	42	11	200	379	52.77	600	43.4	3.7	2	1	2	2	65	2	0	0	0	0	0	0	1	0	2.4
1973	42	8	200	379	52.77	600	43.4	3.7	2	3	2	2	82	1	0	0	0	0	0	0	1	0	2.08
1974	39	9	263	342	76.9	990	43.8	3.3	2	3	1	2	64	1	0	0	1	1	1	0	0	1	2.2
1975	31	10	177	308	57.47	486	35.4	3.3	2	1	2	1	69	1	0	0	0	1	1	1	0	1	2.3
1976	31	15	177	308	57.47	486	35.4	3.3	2	2	2	1	71	1	0	0	1	1	1	0	1	0	2.71
1977	39	9	263	342	76.9	990	43.8	3.3	2	3	1	2	75	1	0	0	0	0	0	0	1	0	2.2
1978	31	9	177	308	57.47	486	35.4	3.3	2	2	2	1	68	1	0	0	0	1	0	1	1	1	2.2
1979	31	6	177	308	57.47	486	35.4	3.3	2	0	2	1	46	1	0	0	1	0	0	1	1	1	1.79
1980	39	7	263	342	76.9	990	43.8	3.3	2	3	1	1	59	1	0	0	1	0	0	0	0	0	1.95
1981	39	3	263	342	76.9	990	43.8	3.3	2	1	1	1	44	1	0	0	0	0	0	0	1	0	1.1
1982	31	7	177	308	57.47	486	35.4	3.3	2	1	2	2	58	1	0	0	0	0	0	0	0	1	1.95
1983	39	9	263	342	76.9	990	43.8	3.3	2	3	1	1	55	2	0	0	0	1	0	0	1	0	2.2
1984	31	12	177	308	57.47	486	35.4	3.3	2	1	2	2	54	1	0	0	0	1	1	0	1	0	2.48
1985	39	11	263	342	76.9	990	43.8	3.3	2	3	1	2	64	1	0	0	1	0	0	0	0	1	2.4
1986	31	14	177	308	57.47	486	35.4	3.3	2	3	2	1	53	1	0	0	1	0	1	0	0	0	2.64
1987	39	11	263	342	76.9	990	43.8	3.3	2	3	1	2	64	1	0	0	0	0	0	0	1	1	2.4
1988	39	5	263	342	76.9	990	43.8	3.3	2	3	1	1	68	1	0	0	0	0	0	0	1	0	1.61
1989	31	6	177	308	57.47	486	35.4	3.3	2	1	2	2	62	1	0	0	0	1	1	0	0	1	1.79
1990	39	4	263	342	76.9	990	43.8	3.3	2	3	1	2	48	2	0	0	0	1	0	0	0	0	1.39
1991	39	4	263	342	76.9	990	43.8	3.3	2	3	1	2	54	1	0	0	0	0	0	0	0	0	1.39
1992	31	14	177	308	57.47	486	35.4	3.3	2	1	2	1	85	1	0	0	1	1	1	1	0	0	2.64
1993	17	5	552	1098	50.27	1850	32.2	5.3	3	1	2	2	74	1	0	0	0	0	1	0	1	1	1.61
1994	17	13	552	1098	50.27	1850	32.2	5.3	3	1	2	2	80	1	0	0	0	0	0	0	1	0	2.56
1995	39	7	263	342	76.9	990	43.8	3.3	2	3	1	2	48	1	0	0	0	0	0	0	0	0	1.95
1996	39	6	263	342	76.9	990	43.8	3.3	2	3	1	2	78	2	0	0	0	0	0	0	1	0	1.79
1997	39	9	263	342	76.9	990	43.8	3.3	2	3	1	1	54	1	0	0	0	0	0	0	0	0	2.2
1998	2	8	736	1275	57.73	1804	48.3	7.4	3	1	2	2	74	1	0	0	0	1	0	0	0	1	2.08
1999	17	9	552	1098	50.27	1850	32.2	5.3	3	1	2	1	68	1	0	0	1	0	0	0	0	0	2.2
[truncated: 10,889 more rows]
